# Supplementary material for: RNA Exosome Complex-Mediated Control of Redox Status in Pluripotent Stem Cells
Source: Stem Cell Reports. 2017 Oct 10;9(4):1053–61. doi: 10.1016/j.stemcr.2017.08.024 (PMC5639470; doi:10.1016/j.stemcr.2017.08.024)
Supplement: Table S1. Upregulated genes in A-iPSC compared to A-iPSC-ZSCAN10 (more than 3-fold), with ARE information [file mmc2.xlsx]

## Sheet: fullgene
ens_map	FastaID	Symbol	ARE1[ATTTA]	ARE1 positions	ARE2-1[TTATTTATT]	ARE2-1 positions	ARE3-1[TTATTTA[AT][AT]]	ARE3-1 positions	ARE3-2[TATTTAT]	ARE3-2 positions	ARE4-1[TA(TT|TTTT|TTTTT)AT]	ARE4-1 positions
ENSMUSG00000056313	ENSMUST00000052622	1810011O10Rik	3	'1317,1674,1776'	1	'1315'	1	'1315'	1	'1316'	3	'789,1320,1357'
ENSMUSG00000036242	ENSMUST00000036972	3632451O06Rik	213	'1963,2034,2378,2906,3494,4853,7095,8290,8588,9745,10906,11651,12009,12115,12417,12705,12712,13326,13438,13724,13956,14166,14464,14469,14565,14658,15650,16379,16619,16906,16943,16955,16989,17145,17449,17615,17974,18422,19054,19319,19392,19570,20027,22334,22622,23002,23264,23634,24303,24371,24590,24921,25352,25381,26010,26158,26808,27090,27128,27374,27521,27531,27706,27880,29531,31033,32738,32830,…	5	'20025,56761,56966,76055,95822'	12	'13954,17972,20025,37826,51510,56761,56966,58616,59693,76055,90118,95822'	25	'10905,12008,13437,13955,17144,17973,20026,33676,35699,40884,41013,42465,46005,56762,56967,63370,76056,76089,77384,80112,87943,94054,95816,95823,99580'	59	'1577,8001,13415,13924,14031,14209,16919,17462,17949,20643,20829,21861,23005,30915,33275,33372,33537,35388,37084,39109,40910,42333,42879,46520,49441,50645,52073,52094,53456,54172,55036,55961,56572,61772,64709,66217,66236,68517,72570,72833,73275,75059,76342,76405,80955,84245,85101,85350,87551,89615,91891,93963,94920,95201,95578,95820,101072,101635,101786'
ENSMUSG00000048489	ENSMUST00000067354	8430408G22Rik	2	'576,661'	0		0		0		1	'579'
ENSMUSG00000038884	ENSMUST00000175820	A230050P20Rik	1	'3542'	0		0		0		0
ENSMUSG00000032561	ENSMUST00000062723	Acpp	63	'1716,2546,3101,6466,6481,7017,7553,11107,11192,13159,13187,13524,14728,15458,17291,17389,18009,18481,18489,18509,18686,18711,19133,19212,19331,19747,20193,20274,20371,21728,21772,21814,22783,25056,25414,26253,28337,28702,29041,30246,30482,31167,32236,32385,32808,33499,35035,35873,38869,39452,40672,42544,43116,44198,44757,44775,45540,45835,46631,47084,47831,49029,49112'	4	'18507,18684,33501,47082'	7	'6479,11190,18507,18684,21812,33501,47082'	9	'11106,15457,18508,18685,21813,29040,33502,47083,47830'	20	'2837,3528,10071,10156,11185,14371,18502,22850,23533,30972,31003,31009,31441,33506,35850,35887,38939,44084,45682,46986'
ENSMUSG00000032281	ENSMUST00000034822	Acsbg1	78	'31,469,3446,3698,4889,4908,5596,6074,6740,6815,7041,7059,7289,8235,8314,9213,9256,10268,10562,12423,12449,13872,15697,15967,16124,17284,17682,19682,19792,24776,25588,26879,27653,27659,28327,28455,28533,28549,28693,29572,29579,30124,30644,30695,30888,32359,33652,36582,36590,37549,40134,40142,40780,41061,41313,41474,41932,42765,42974,42982,44201,44688,44698,46302,47680,47692,47761,48072,48344,4911…	7	'29577,30693,30886,40132,42972,42984,47690'	8	'29577,30693,30886,40132,42972,42984,44696,47690'	16	'12422,25587,28532,28548,29578,30694,30887,36581,40133,40141,42973,42981,44687,44697,47691,55381'	25	'6718,6778,7062,7823,8746,9303,11776,27220,28493,28506,28519,28543,28552,28565,29256,29575,29582,30891,34041,41316,44691,44979,45297,47688,50271'
ENSMUSG00000030790	ENSMUST00000186620	Adm	2	'1833,2102'	0		0		0		0
ENSMUSG00000021238	ENSMUST00000085192	Aldh6a1	43	'1178,2335,2454,3953,5087,5735,5771,5787,5797,5935,6760,7134,7329,7778,7786,8105,8472,9455,10616,11019,11187,11359,11605,11823,12550,13257,13388,13649,13683,13990,14708,15342,15686,15776,16069,16209,16567,17946,19804,19861,19920,20001,20071'	1	'13255'	2	'13255,19999'	10	'3952,5770,5786,6759,10615,13256,15341,15775,17945,20000'	10	'2370,3421,5096,5723,5781,5827,7340,8390,19245,19899'
ENSMUSG00000017390	ENSMUST00000017534	Aldoc	2	'163,4568'	0		0		0		1	'4480'
ENSMUSG00000018924	ENSMUST00000019068	Alox15	5	'480,2685,3398,6590,7511'	0		1	'7509'	0		1	'3095'
ENSMUSG00000020891	ENSMUST00000021262	Alox8	16	'1952,2197,2713,3092,3129,3303,3544,3683,4097,4118,4965,5001,5313,8419,9468,12413'	2	'4999,9470'	2	'4999,9470'	6	'3091,4096,4117,5000,5312,9471'	8	'2753,3282,3559,3728,4988,5545,9475,13762'
ENSMUSG00000019852	ENSMUST00000019999	Arfgef3	280	'4253,4288,4485,4772,4930,5013,5028,5037,5142,7096,8813,9236,9399,9616,10390,11611,11773,12400,12597,12770,13336,14083,14714,15665,15962,17781,19103,19482,20133,20208,21708,21906,22443,24202,24936,25285,25505,25560,26024,26434,26627,27321,28049,28827,29124,29235,29425,30558,31230,31300,32392,32432,33340,33398,33614,34451,34663,34862,35140,35371,36163,36285,36374,36796,37525,39067,40168,40339,4107…	6	'9234,29122,98242,102134,104813,131963'	18	'5035,9234,27319,29122,34661,34860,50109,52221,57797,64374,81404,98242,102134,104813,107483,115423,131963,149003'	39	'4287,5036,9235,22442,29123,33613,34861,35370,36162,36284,51335,53560,57798,57809,58168,59304,59737,60150,62609,64375,76410,98243,102135,102613,104814,106364,106504,107484,113093,115424,119806,129370,131064,131964,134304,139667,140973,148532,153614'	84	'4895,10493,10533,12620,12773,13262,13865,18637,20437,20585,21756,23418,26554,27429,30476,30499,31624,31654,33318,34907,35150,37086,39939,42334,44858,47347,49812,52125,52233,54299,54976,55812,57806,59546,59618,60855,63833,64424,67652,73111,73498,79181,82534,84898,87922,89212,91746,92565,92678,94049,98251,99433,99478,103297,104762,104818,106267,109458,110152,110172,111057,111271,115403,120444,1251…
ENSMUSG00000019987	ENSMUST00000020161	Arg1	19	'184,1624,1762,2309,2463,2982,3681,3796,5311,5372,7224,7362,7605,7703,10814,10860,11190,11430,12134'	0		0		2	'5371,7223'	2	'5933,10856'
ENSMUSG00000032503	ENSMUST00000159432	Arpp21	308	'1436,1542,1605,1654,1680,2338,2606,3523,3540,4045,4797,5685,5877,5888,5962,5967,6137,6474,6557,6742,7442,7961,7993,8077,8098,8614,9895,11037,11349,11624,12256,13447,14312,15096,15248,15513,15551,17802,18102,18114,19307,19316,19474,19760,21188,21204,21263,22360,22987,23771,25078,26569,26787,26810,26819,28867,29425,29820,30380,30414,30517,30725,30808,30862,31868,31888,33067,33777,34786,35802,36347…	5	'21186,21202,26785,66087,94399'	21	'9893,11347,13445,15553,21186,21202,26785,30515,31866,45309,66087,74361,90452,94399,105951,118852,122125,139078,144097,150122,153200'	32	'4796,15554,19306,19759,21187,21203,26786,30379,31867,40398,52093,53367,53485,56208,62996,66088,71698,71982,84185,85758,88762,94400,102826,103271,106469,112429,117888,118853,122126,140937,161712,168336'	82	'1412,1569,3796,3919,5505,6734,8137,8473,8787,9306,11738,11755,13432,14000,14122,15589,18331,18432,25117,27678,29537,29581,30402,33175,40031,40707,44521,51912,52088,57171,57771,57888,59599,59914,62143,67105,68363,69856,70729,74942,78833,79837,79998,80833,84149,85923,96900,98575,99275,99540,99771,102775,108788,113460,117094,117439,117445,117451,118879,119568,121747,121817,123606,126884,126946,1269…
ENSMUSG00000042659	ENSMUST00000048068	Arrdc4	20	'862,1648,2637,3622,3698,3897,3986,4500,5140,6335,7107,7124,7772,7955,7975,8063,10484,11127,11927,12157'	0		1	'3700'	1	'3697'	4	'1864,3709,4817,5072'
ENSMUSG00000026628	ENSMUST00000027941	Atf3	16	'1477,1535,4507,5211,7161,7187,7928,8062,8084,8399,8616,10255,11138,12082,12373,12986'	1	'4505'	3	'1533,4505,10257'	6	'4506,8083,8398,10258,11137,12985'	3	'3908,6893,8742'
ENSMUSG00000038295	ENSMUST00000059401	Atg9b	3	'1178,6376,6768'	0		0		1	'1177'	1	'7743'
ENSMUSG00000026576	ENSMUST00000027863	Atp1b1	30	'2262,2781,2802,5786,6105,6114,6371,6379,6563,6747,9001,10165,11285,11558,12810,13037,13061,13076,14870,15280,16298,17842,18610,19285,20108,20210,20231,20259,20398,20983'	2	'6103,11556'	3	'6103,6112,11556'	7	'2780,6104,6113,6378,11557,20258,20982'	14	'4762,6038,6108,7739,9004,9014,9024,9034,9549,17036,18862,19891,20392,20643'
ENSMUSG00000041329	ENSMUST00000130394	Atp1b2	2	'1507,6124'	0		1	'6122'	0		1	'3090'
ENSMUSG00000022508	ENSMUST00000023151	Bcl6	22	'461,1422,2050,2538,3101,4775,5634,6218,7323,7596,8756,10228,12214,12466,12627,15388,19166,21741,22036,22045,22335,23439'	0		0		1	'460'	7	'1996,5862,9337,10536,10716,11692,14399'
ENSMUSG00000023175	ENSMUST00000067036	Bsg	6	'728,1046,2309,2733,3136,7253'	0		0		0		0
ENSMUSG00000017446	ENSMUST00000017590	C1qtnf1	11	'3500,5775,9784,10283,14006,14102,14634,15715,18520,18696,19032'	1	'18522'	1	'18522'	2	'9783,18523'	3	'7543,9769,18527'
ENSMUSG00000046447	ENSMUST00000050918	Camk2n1	2	'2581,3576'	0		1	'3574'	1	'3575'	0
ENSMUSG00000040312	ENSMUST00000173903	Cchcr1	10	'531,1736,1746,2114,2901,6094,6102,6792,8462,10785'	1	'6096'	2	'1744,6096'	4	'1745,2113,6097,6795'	1	'10156'
ENSMUSG00000040312	ENSMUST00000173903	Cchcr1	10	'531,1736,1746,2114,2901,6094,6102,6792,8462,10785'	1	'6096'	2	'1744,6096'	4	'1745,2113,6097,6795'	1	'10156'
ENSMUSG00000032532	ENSMUST00000035120	Cck	8	'349,379,652,4040,4123,4170,4661,5717'	0		0		2	'4660,5716'	1	'4138'
ENSMUSG00000018774	ENSMUST00000018918	Cd68	0		0		0		0		0
ENSMUSG00000024610	ENSMUST00000097563	Cd74	12	'295,303,311,319,327,2414,2436,2759,3022,3051,4274,6083'	4	'293,305,317,6081'	4	'293,305,317,6081'	7	'294,302,310,318,326,2413,6082'	1	'1661'
ENSMUSG00000004633	ENSMUST00000067741	Chn2	51	'947,1771,1872,2722,2765,3698,3804,3812,4877,6179,8392,8709,9084,9301,9576,9969,10469,11361,11949,12015,12958,13184,14223,15249,15394,16430,16481,16681,16732,17616,17978,18026,18556,18629,19001,19113,19726,20081,21055,22902,23415,25099,25366,26732,26852,27606,28827,28870,28931,28954,29261'	0		2	'13182,15247'	8	'1871,2721,13183,17615,17977,18628,25098,28869'	13	'3785,8110,8135,9594,9830,11351,15053,15091,15645,16929,20065,28156,28181'
ENSMUSG00000037347	ENSMUST00000044138	Chst7	74	'2137,3070,3769,5008,5301,5416,5464,6063,6610,6875,7471,7865,8217,8329,9406,9916,10287,10410,12295,12303,12311,12319,12508,12861,13309,13861,13997,14015,14033,14350,15444,16398,16659,16767,17312,18683,19189,19707,19804,19819,21282,21740,22976,23570,24695,24836,25267,25625,26739,26744,26764,26853,27339,27829,28257,29020,29048,29351,29401,29875,29966,30121,30481,31072,34233,34471,34843,34851,35352,…	5	'12293,12305,12317,16769,36762'	10	'8327,12293,12305,12317,13859,16657,16769,26737,30119,36762'	18	'2136,5463,8328,12294,12302,12310,12318,13860,15443,16658,16766,19706,25266,25624,29019,29874,35874,36763'	35	'2800,3055,5454,8224,9078,12326,13628,13857,14125,14169,15265,15507,17197,19480,21660,22900,23851,24413,24710,26559,27285,27624,29178,29460,30373,31080,31550,32823,33896,34255,34268,34692,35248,36372,36580'
ENSMUSG00000037493	ENSMUST00000041901	Cib2	13	'2230,3438,3973,8192,8246,8442,8447,8838,8845,9301,9378,13193,13512'	1	'8190'	1	'8190'	4	'8191,8245,8837,8844'	2	'8188,8841'
ENSMUSG00000039910	ENSMUST00000038107	Cited2	1	'2380'	0		0		0		0
ENSMUSG00000000308	ENSMUST00000000317	Ckmt1	4	'834,1918,3178,5051'	0		0		0		1	'3671'
ENSMUSG00000046798	ENSMUST00000179804	Cldn12	12	'1814,2290,2820,4402,4535,5773,6149,6511,7672,8537,9214,9377'	0		0		0		5	'1424,1975,3207,4578,9308'
ENSMUSG00000055976	ENSMUST00000060128	Cldn23	4	'1270,1608,1635,1807'	0		1	'1805'	3	'1607,1634,1806'	0
ENSMUSG00000070473	ENSMUST00000094245	Cldn3	0		0		0		0		0
ENSMUSG00000064105	ENSMUST00000099373	Cnnm2	184	'876,1787,2167,2609,3189,3628,3792,4226,4282,4392,4514,5443,6152,6983,7788,7843,8081,8105,9777,10265,10958,11389,11896,12210,12218,12676,12759,12807,13116,14117,14319,15757,16788,16830,17214,18513,19076,19151,19665,21060,21195,21642,21823,23786,23964,24011,24393,24639,24647,28567,28591,28603,28867,29314,29694,29784,30301,30617,31171,31292,31315,31381,31804,31817,31828,31835,31851,32024,32094,3318…	15	'3790,4512,5445,12212,19667,24641,28589,31379,57250,73486,78908,78920,78932,78944,106422'	21	'3790,4512,5445,12212,19153,19667,24641,28589,31379,48258,52500,57250,61703,70697,73486,78908,78920,78932,78944,106422,108831'	30	'3791,4513,5446,8080,12213,19150,19668,24010,24638,24646,28590,31380,33184,49338,57247,70698,71897,73487,76849,77495,78909,78917,78925,78933,78941,78949,82674,84771,89900,106423'	34	'5450,5967,12221,17230,24650,26563,27649,28552,30853,50734,51317,52758,52892,57281,58588,61421,61701,68296,71951,73482,76391,84544,85896,85902,85908,85914,88490,93871,96650,102824,105377,106427,108713,114885'
ENSMUSG00000038949	ENSMUST00000040706	Cnst	130	'642,812,1638,1867,2390,3801,3990,4040,4665,4911,4959,5336,5852,5916,6782,7558,8835,9582,11921,12235,13811,14115,14133,14539,14806,15002,15526,17411,18034,18573,18581,18593,18601,19315,19401,22305,23009,23757,23850,24188,24584,24811,24890,27081,27101,27713,28313,28411,28438,28788,28796,28805,29719,30641,31557,31661,31968,32014,34116,34481,35062,36874,38910,39073,39097,39834,39951,40056,40142,4064…	9	'18571,18591,18603,31659,32016,48402,52921,80085,80332'	16	'5914,14131,18571,18591,18603,28803,31659,32016,34479,48402,52921,58714,63119,63162,80085,80332'	21	'1866,14805,18572,18580,18592,18600,24187,28312,28804,31660,32017,39096,48403,52922,55602,63116,63163,63237,80086,80333,81030'	31	'4824,8095,8299,8367,9226,10179,15453,18259,18608,21770,22308,25995,28799,31648,32021,36255,40916,42798,50428,52930,55908,58981,59025,61235,61248,62656,63002,65382,71816,76862,77028'
ENSMUSG00000074218	ENSMUST00000098594	Cox7a1	0		0		0		0		0
ENSMUSG00000025196	ENSMUST00000026210	Cpn1	29	'57,595,1042,1179,1961,3199,5264,7493,9007,12733,12998,17124,17488,19253,21510,21756,21768,21776,22021,23997,24607,24824,24860,25078,27348,28623,29538,29765,30148'	3	'21754,21766,22019'	7	'19251,21754,21766,21778,22019,25076,29540'	9	'9006,19252,21755,21767,21775,22020,24823,24859,25077'	6	'12346,13615,16753,21116,24792,30133'
ENSMUSG00000030284	ENSMUST00000032422	Creld1	16	'1381,2495,3179,3996,5594,5744,5791,6057,6917,7303,7336,7457,7959,7974,7986,10001'	3	'3181,7984,9999'	3	'3181,7984,9999'	3	'3182,7985,10000'	1	'7989'
ENSMUSG00000032515	ENSMUST00000035101	Csrnp1	8	'804,871,2363,2604,5163,5437,5450,5939'	2	'802,5165'	2	'802,5165'	2	'803,5166'	2	'807,2558'
ENSMUSG00000083282	ENSMUST00000119694	Ctsf	2	'2143,5046'	0		0		0		1	'3813'
ENSMUSG00000028195	ENSMUST00000029846	Cyr61	5	'2064,2876,2965,2985,3000'	0		1	'2967'	2	'2875,2968'	0
ENSMUSG00000059824	ENSMUST00000080885	Dbp	3	'2967,4397,4921'	0		0		1	'4396'	0
ENSMUSG00000021962	ENSMUST00000022535	Dcp1a	84	'1401,2094,3360,3610,3682,4074,4673,5040,5722,5787,6110,6374,6741,6763,7236,7488,7744,8429,9650,10379,10393,10778,11112,11258,11281,11742,11790,12402,12414,16205,16289,16380,16843,16852,17050,17073,17672,18454,19062,19767,20369,20974,22194,22406,22740,22918,23334,23499,23559,23567,23866,24459,24685,24751,25344,25402,25561,26434,26817,29447,29712,30095,30110,31186,31220,31753,31886,32289,32307,344…	0		4	'4671,6739,17048,25400'	8	'12413,17671,23333,23498,29711,34463,36879,44764'	17	'7265,10389,12193,12704,12710,14117,15247,18062,18068,31717,34950,36786,36806,37428,37449,38658,43142'
ENSMUSG00000036661	ENSMUST00000043414	Dennd3	57	'3185,3367,3374,3563,5337,7699,7707,12960,14102,14137,14403,14620,16935,17672,18904,19630,20261,21538,21546,22297,22854,23513,23562,24536,29203,29211,29219,29227,29235,29739,32928,35820,35875,35912,35923,36000,36491,36655,36740,37346,38698,39351,39576,39667,39957,40949,41086,43007,43196,43204,43212,43516,44799,46473,57107,57127,59601'	10	'3365,3376,7701,21540,29205,29217,29229,35873,43198,43210'	12	'3365,3376,7701,14135,21540,29205,29217,29229,35873,43198,43210,59599'	17	'3366,3373,7702,14619,21541,29206,29214,29222,29230,29738,35874,35911,35999,36490,43195,43203,43211'	16	'3361,3370,3580,7710,11861,14163,17915,18065,22857,24932,33004,35900,38737,47546,53895,57748'
ENSMUSG00000036766	ENSMUST00000049126	Dner	518	'2330,2347,2395,4243,6661,7063,7545,11127,12529,12644,13630,13955,14040,14363,15267,15751,16503,16951,16958,17561,17571,17904,19784,19804,20981,21133,21286,21480,21915,23215,26628,26815,27244,27261,29976,31037,31105,31505,32148,33647,33725,34018,34170,37728,37779,37974,38305,38541,40751,41056,41703,42006,43482,43957,44024,44639,44909,45298,46010,46314,46416,47051,47057,48003,49307,49979,50799,512…	18	'61603,62081,116319,116557,123526,169028,175483,187803,209601,217145,217157,244989,245803,250006,253272,253404,263904,302982'	33	'33727,43955,61603,62081,102896,116319,116557,123526,169028,170126,175483,186967,187803,199803,209601,217145,217157,217559,219137,244989,245803,245820,250006,253272,253404,263904,271294,294143,295238,302982,312655,321938,326275'	70	'14362,21132,33646,33724,43956,47056,61604,62082,77015,85404,90947,96465,97564,99236,109005,116320,116415,116558,117049,123527,146072,158728,161095,163435,169029,170127,175484,187804,199804,201896,207177,209598,216957,217146,217154,217560,221073,226926,228083,233058,236736,237415,237453,241794,244990,245804,245821,248621,250003,250011,253273,253405,255703,258695,263905,278399,294106,294166,295239…	169	'4051,7536,9772,13935,14623,16509,16891,16897,21536,22688,22803,24610,24945,25200,27592,29822,32133,36430,37928,38863,39768,39873,41099,51312,52273,57802,58917,58929,59951,59991,60291,61608,62154,62490,69948,73806,77019,77336,78595,85399,90312,92042,94521,98540,98987,99011,99081,100457,102544,111825,113073,116181,116296,116317,116324,117892,119694,120645,121951,123630,123828,124372,125539,132123,…
ENSMUSG00000030203	ENSMUST00000100857	Dusp16	190	'82,841,1283,1640,1833,2237,2374,2727,2740,3183,3229,3354,3930,3938,4268,4517,4571,5201,5494,6462,6500,6676,6854,6907,6913,7216,7281,7465,7500,7698,7853,8695,8893,8910,8918,9076,9096,9201,9434,9488,9495,10305,11767,12281,12708,12716,12755,12778,13233,13889,14440,14649,14828,15166,15329,15420,16062,16355,16580,16588,17009,17195,18204,18673,18778,19055,19819,20133,20314,21053,21062,21781,22573,2371…	23	'3928,8697,8891,8908,12753,16060,16582,31960,31972,32800,38778,38790,38802,38814,45580,46633,56605,62718,62730,62742,62754,66352,66364'	33	'3928,8697,8891,8908,12279,12753,15331,16060,16582,17007,18206,18776,31960,31972,32800,36624,38778,38790,38802,38814,45580,46633,53797,55770,56605,62718,62730,62742,62754,63208,66352,66364,66949'	42	'3929,7215,8698,8892,8909,8917,12754,15328,16061,16583,17008,18777,24944,26920,29946,30138,31961,31973,32801,36625,38779,38787,38795,38803,38811,38819,45581,46634,52982,56606,59296,59317,62719,62727,62735,62743,62751,62759,63598,66349,66357,66365'	46	'3946,4723,6083,7786,8702,8900,9969,10378,12774,12792,14771,14892,16058,16591,17014,17020,18715,21826,23087,26829,28303,30186,31105,32317,32404,32747,32805,34947,34973,37818,39549,45585,46531,46638,47007,49810,54921,55874,56601,56740,59049,59332,63382,65450,66373,70163'
ENSMUSG00000035105	ENSMUST00000039516	Egln3	37	'1364,2165,2252,2296,2717,2983,3237,3635,5317,6682,7401,7954,9842,10159,11145,12193,13695,14154,14542,16434,17205,17373,17830,18117,18956,18995,19716,20500,21147,22019,22221,22498,22605,23737,23843,24662,24704'	1	'24702'	2	'2981,24702'	4	'2982,17372,21146,24703'	7	'2248,2631,7992,8321,18124,22086,23846'
ENSMUSG00000027293	ENSMUST00000028755	Ehd4	113	'999,1102,3550,3602,4016,4575,4582,4673,5447,5635,5952,6043,6840,8129,9158,9451,9615,9623,9672,9826,10324,10468,12188,12356,12444,13176,13255,13272,13286,14345,14517,14738,15112,17052,18510,20431,20615,20949,22246,22497,22592,22651,22674,22736,23166,23506,23540,23699,23869,23890,24067,24435,28602,29373,29981,29999,30333,30499,31155,31369,32668,32725,32999,33472,33545,34965,34983,35390,35415,35696…	6	'23538,23697,23892,44842,58678,62459'	7	'12442,23538,23697,23892,44842,58678,62459'	18	'4672,5446,9157,9614,9622,13271,22735,23539,23698,23893,31154,44843,47684,49619,50904,56695,58679,62460'	38	'2015,3202,3788,5593,5797,6649,8558,8962,11132,11374,11455,11774,12485,13494,16296,17311,17746,18488,18504,19289,19295,22249,33694,34352,36965,42245,44009,44026,44038,44847,48020,50268,50635,55056,55964,56699,58687,59814'
ENSMUSG00000022505	ENSMUST00000078357	Emp2	38	'927,942,1814,1837,2562,2881,4203,4277,4285,5760,6363,6479,8395,8501,8509,8517,8526,9355,10815,11113,12702,14787,15136,17824,21963,22980,22991,24930,24938,26364,26461,26772,27445,27594,27774,28872,29062,32080'	4	'4275,8503,8515,15134'	6	'4275,6361,8503,8515,15134,24940'	9	'1836,4276,4284,5759,8504,8512,15135,22990,24941'	21	'3587,4270,4849,6498,8520,10505,12658,12664,12670,12676,12682,12688,13877,17804,19068,19113,19467,21942,23641,27081,27358'
ENSMUSG00000004267	ENSMUST00000004378	Eno2	10	'4247,4319,5347,7546,7589,8886,8894,8902,8910,8918'	4	'8884,8896,8908,8920'	4	'8884,8896,8908,8920'	6	'4318,8885,8893,8901,8909,8917'	3	'4486,4492,4498'
ENSMUSG00000037370	ENSMUST00000105520	Enpp1	161	'659,677,756,1460,1619,1926,1992,2577,3388,3647,4085,4591,4829,5059,5149,7143,7868,8077,8147,9284,9677,10230,13294,13753,14505,14741,15304,16312,16361,16417,16665,16900,17406,18002,18276,18506,19006,19324,20127,20276,21641,22176,22200,22273,23071,23851,26763,27898,28024,28337,28343,28540,28928,29376,31116,31435,31452,31458,31563,31899,31916,32687,34694,34947,35594,35746,36459,38400,39659,40383,41…	13	'19008,49637,52746,59732,60511,61769,61781,61793,61805,61817,61963,66448,66582'	16	'9675,19008,49637,52746,59732,60511,61769,61781,61793,61805,61817,61963,64400,66440,66582,66603'	31	'1618,1925,3387,5058,16360,19009,19323,26762,31434,31451,38399,40382,49638,50007,52747,54533,59733,60043,60512,61770,61778,61786,61794,61802,61810,61818,61964,66449,66583,67039,67780'	56	'1131,1880,2007,3989,4611,4789,5405,8593,15033,15346,17078,18457,18563,19957,22008,22179,23536,29012,33716,34646,35387,37457,38135,38145,38155,38165,40386,41196,42725,43942,44393,44880,47704,48433,52290,52569,52751,54245,55929,56007,56972,57879,58497,58658,61822,61968,64293,65664,66660,67031,67406,67960,68300,68378,69250,73555'
ENSMUSG00000057069	ENSMUST00000071973	Ero1lb	92	'1623,1710,2360,3554,3659,3813,4717,5082,6206,6320,6539,6838,7164,8140,8295,8564,10094,10489,11218,11689,13866,14804,14892,15215,15557,15587,15758,16322,16400,16497,16503,16587,17306,17425,17539,17548,17857,18754,18764,20066,20530,20865,20996,21090,22679,23051,23141,24109,24122,25267,26555,26604,27139,27827,29103,29399,29466,29529,29556,29590,29655,29702,29773,29782,31115,31233,31939,32423,32429,…	6	'14890,16585,20064,32546,32558,40405'	11	'14890,16585,20064,22677,23139,32546,32558,40405,41740,42669,43531'	16	'14891,15586,16502,16586,20065,20864,23140,29589,32535,32543,32551,32559,40406,41143,41177,41737'	18	'6002,7362,7566,9127,9757,14885,16583,16590,17403,19261,23562,28228,30595,33562,36355,37621,42604,42667'
ENSMUSG00000028943	ENSMUST00000105659	Espn	18	'3726,9095,9407,11979,13988,14554,14562,18154,28898,29172,29485,29497,29505,29513,29521,29733,30763,30845'	7	'3724,9409,14556,29483,29495,29507,29519'	7	'3724,9409,14556,29483,29495,29507,29519'	8	'3725,9410,14557,29484,29496,29504,29512,29520'	8	'9414,10914,14157,14521,14565,15585,29524,29789'
ENSMUSG00000036022	ENSMUST00000071023	Fam122b	65	'1867,1948,2066,2109,2576,3793,3884,3889,4029,4461,4504,4827,5655,7967,8301,8530,9045,10451,11073,12070,13030,13463,14029,14135,14221,14243,14263,14362,14813,15258,15443,15813,16556,16602,16897,17242,17342,17727,17737,18082,19063,19477,19611,19646,19908,19954,20415,20423,20431,20439,20447,20767,22349,22398,23408,23954,24047,24506,24967,25002,25209,25613,25626,25842,26348'	4	'4027,20413,20425,20437'	7	'4027,4463,14241,14261,20413,20425,20437'	12	'4028,4464,14262,17341,17736,18081,20414,20422,20430,20438,20446,25001'	20	'2359,7045,8258,8374,10281,11256,13457,14323,14335,15229,17233,17283,17742,21593,23404,24569,25005,25969,26094,26166'
ENSMUSG00000022270	ENSMUST00000022881	Fam134b	191	'1236,1573,1612,2399,2866,4372,4865,5186,5828,6019,6454,6793,6801,6813,6933,7914,8809,9677,11235,11336,13244,13294,14097,14663,16196,16204,16503,16545,16653,16813,16960,17318,19194,19839,20017,20056,21611,23582,23659,23801,23812,23957,24627,25330,25405,25416,27881,28548,29784,29971,30851,30868,31557,32131,33984,34056,34432,35238,35251,35273,36065,37964,38722,39247,39638,39962,39991,40717,42763,43…	6	'6795,9675,11233,107013,107038,130085'	14	'6795,9675,11233,14095,25328,29969,48244,67990,89686,107013,107038,108274,110794,130085'	31	'6792,6800,9676,11234,14096,24626,29970,39246,39637,40716,51315,56216,69550,69569,73793,80956,89687,92700,96566,98690,98807,99634,101962,107014,107039,108362,110187,113757,124186,130082,130398'	57	'2011,6819,6929,7098,7883,12024,14102,14509,14632,16021,16539,21643,24630,25548,25581,27478,29967,35075,36352,37300,38194,38209,43495,45219,46028,46351,49112,53513,55445,56177,61550,67950,69449,69562,73783,78138,82872,83867,91893,91904,96005,96553,98339,99728,107034,108264,108366,109098,117772,118483,119374,119779,119870,121219,121655,125118,128051'
ENSMUSG00000034858	ENSMUST00000170846	Fam214a	147	'785,2231,2249,2419,2700,3386,3417,4469,5246,5319,5572,6069,6116,6794,7244,7952,8361,8604,8698,8710,8767,8790,8796,8804,8994,9005,9066,9074,9082,10049,10338,10407,11306,11461,12007,12472,12644,12730,13155,13420,13974,14880,15176,15808,16664,17301,17337,17833,18131,19144,20560,21209,21345,22389,23979,24246,24500,25594,27322,27343,27369,30584,31360,33299,33454,33594,34555,34982,36516,36836,36971,37…	13	'9003,9068,9080,27320,27367,52387,58852,58864,58876,64263,70221,72014,74418'	20	'7242,9003,9068,9080,27320,27367,45888,52387,52946,54743,58852,58864,58876,59845,64263,70221,71843,72014,74418,78894'	28	'4468,5571,9004,9069,9077,9085,12643,12729,17300,18130,19143,27321,27368,49706,52388,58853,58861,58869,58877,58885,59089,64264,70222,71844,72015,74419,78451,79378'	41	'2308,4260,7311,7460,7965,8750,9008,9089,10367,12074,17582,17826,18276,19289,20569,25248,28411,34098,34683,36596,37263,37889,37986,38973,43091,45486,46880,50206,52396,54181,60440,61170,63149,64837,64977,68477,73891,73978,74165,74427,76532'
ENSMUSG00000069808	ENSMUST00000094014	Fam57a	15	'1152,1311,2209,2253,2453,2520,2868,2922,3075,3812,4265,4533,5777,6035,7305'	1	'4531'	1	'4531'	3	'1310,4264,4532'	0
ENSMUSG00000003545	ENSMUST00000003640	Fosb	4	'105,119,4224,6703'	1	'4222'	1	'4222'	3	'118,4223,6702'	5	'3295,4227,5995,6741,6760'
ENSMUSG00000047604	ENSMUST00000059231	Frat2	2	'1336,2101'	0		0		0		0
ENSMUSG00000030161	ENSMUST00000032264	Gabarapl1	16	'1018,2476,4633,4679,4739,4831,5081,5583,5667,6814,6823,7113,7174,7502,8297,8941'	0		1	'7172'	1	'5582'	2	'6210,6800'
ENSMUSG00000036390	ENSMUST00000043098	Gadd45a	2	'2008,2253'	0		0		1	'2252'	2	'2212,2232'
ENSMUSG00000015312	ENSMUST00000015456	Gadd45b	0		0		0		0		0
ENSMUSG00000037580	ENSMUST00000089959	Gch1	69	'2020,2865,3230,3338,3360,4011,4071,5533,6090,6336,6349,6620,6736,7067,7108,7124,7687,8150,8388,8422,8462,9695,9949,10575,10592,11781,13817,15128,15879,16254,16455,16592,17485,18069,18954,19032,19073,19717,20043,20060,20226,20304,20359,20528,21074,21630,22531,22849,24257,24880,24993,25203,26035,26309,27058,27540,29610,30130,31019,31060,32540,33425,33738,33749,34306,35015,35084,35453,35489'	1	'7122'	4	'4069,7122,24991,33747'	12	'2864,3337,3359,4010,7066,7123,9694,18068,24256,24992,32539,33748'	11	'2868,5750,8135,9134,12747,13579,17259,17327,21589,21695,24422'
ENSMUSG00000046814	ENSMUST00000057454	Gchfr	2	'790,898'	2	'788,900'	2	'788,900'	2	'789,901'	3	'797,905,1497'
ENSMUSG00000038508	ENSMUST00000003808	Gdf15	4	'2597,2609,2626,2661'	0		1	'2663'	3	'2596,2608,2660'	1	'2618'
ENSMUSG00000038508	ENSMUST00000003808	Gdf15	4	'2597,2609,2626,2661'	0		1	'2663'	3	'2596,2608,2660'	1	'2618'
ENSMUSG00000061666	ENSMUST00000020804	Gdpd1	64	'901,1014,1127,1135,2170,2512,2782,3467,3485,4853,5069,5731,5878,6285,6405,6791,7606,8025,9002,9540,9981,10995,12421,16020,16770,17016,17101,17510,18584,19475,19480,19522,20738,22251,22819,23439,23669,24018,24039,25132,25279,25600,25999,26246,26448,26496,26817,28566,28713,29706,29944,31167,31768,33775,34672,34851,35547,36512,36990,37523,37750,37837,39068,40006'	3	'1129,2172,24016'	5	'1129,2172,24016,26446,31165'	7	'1130,2173,4852,24017,31166,35546,39067'	18	'1138,1594,2740,4909,9090,9495,13562,13826,14338,18428,19913,19961,31163,35951,36515,37293,37363,38266'
ENSMUSG00000044005	ENSMUST00000044776	Gls2	20	'1401,1907,3099,3153,3161,4481,5556,6417,8817,8872,8966,9842,10013,10972,11286,11771,11783,13283,14722,15040'	0		1	'1905'	2	'11285,11782'	3	'9775,11299,13456'
ENSMUSG00000070858	ENSMUST00000114384	Gm1673	0		0		0		0		0
ENSMUSG00000071726	ENSMUST00000096371	Gm5941	1	'403'	0		0		0		0
ENSMUSG00000038811	ENSMUST00000036088	Gngt2	0		0		0		0		0
ENSMUSG00000042808	ENSMUST00000082431	Gpx2	2	'1221,1408'	0		1	'1219'	0		1	'1217'
ENSMUSG00000020176	ENSMUST00000093321	Grb10	195	'1356,2165,3006,3032,3339,3398,3808,5219,6036,6801,6827,7638,7652,7685,7693,8971,9160,9750,13105,13123,13765,13851,13864,14458,14999,15417,15591,15753,16244,16300,16341,16425,16501,16892,16932,19210,19598,19783,20474,21169,21515,21751,23161,23284,23362,23482,24246,24581,24981,25042,25802,25900,26676,27620,28377,28460,29669,29863,29955,30205,30213,30491,30648,30916,30929,31383,31436,32188,32267,33…	7	'16427,59999,70119,70131,70513,91209,102087'	15	'13849,16427,26674,31434,38833,50281,59486,59999,61296,70119,70131,70513,80318,91209,102087'	27	'7692,13850,16424,21168,27619,33619,40433,42436,50282,55206,57888,59487,60000,61297,70120,70128,70136,70514,71877,71930,74396,80031,91210,92995,93193,102088,106012'	46	'2657,6397,7564,10107,11890,13844,17029,19998,20921,21970,25805,28631,31711,32448,34584,34855,39189,41246,41287,42084,50347,51175,53586,54323,56450,63163,63199,65318,65484,65529,66453,74414,75756,80495,80518,87705,91722,95304,95985,96902,97598,98656,99149,101970,104666,106478'
ENSMUSG00000019312	ENSMUST00000019456	Grb7	0		0		0		0		0
ENSMUSG00000025934	ENSMUST00000027067	Gsta3	40	'213,338,357,383,651,912,1415,4385,4721,4897,5986,6050,6630,7248,7725,9392,9705,9728,10977,11020,11031,11041,11488,12015,13173,14037,14286,14304,14478,14645,14910,15130,16411,16917,17362,20764,21320,22436,23204,24841'	1	'7246'	3	'6628,7246,14284'	3	'7247,11030,11487'	13	'1214,3040,4844,6669,11044,11501,11989,12432,12981,16651,16884,16890,16993'
ENSMUSG00000001665	ENSMUST00000001715	Gstt3	9	'825,1699,1714,2200,2208,4444,4958,6074,6208'	1	'2202'	2	'2202,4442'	2	'2203,4443'	2	'1115,2211'
ENSMUSG00000023982	ENSMUST00000059348	Guca1a	7	'236,1047,1269,2212,2229,2245,2577'	0		1	'1267'	0		3	'2202,2409,2491'
ENSMUSG00000067212	ENSMUST00000102678	H2-T23	0		0		0		0		0
ENSMUSG00000052187	ENSMUST00000033229	Hbb-y	5	'516,659,694,957,1196'	0		0		0		0
ENSMUSG00000029102	ENSMUST00000030985	Hgfac	1	'1211'	0		0		0		0
ENSMUSG00000005413	ENSMUST00000005548	Hmox1	15	'1016,1024,1032,1040,1208,1232,1420,1485,1547,2452,3020,4077,5534,6414,6933'	2	'1026,1230'	5	'1026,1038,1206,1230,6931'	4	'1015,1023,1031,1231'	2	'1193,6826'
ENSMUSG00000050368	ENSMUST00000061745	Hoxd10	4	'1983,2005,2690,2905'	0		0		0		1	'1833'
ENSMUSG00000101174	ENSMUST00000047904	Hoxd4	6	'1882,1894,2714,4543,5115,7114'	0		0		0		0
ENSMUSG00000027102	ENSMUST00000019749	Hoxd8	3	'2370,2399,2628'	0		1	'2397'	1	'2398'	3	'2171,2378,2395'
ENSMUSG00000043342	ENSMUST00000059272	Hoxd9	3	'176,1133,1364'	0		0		0		0
ENSMUSG00000026228	ENSMUST00000027431	Htr2b	23	'98,219,359,1968,2373,3952,4287,4561,4834,4965,6232,6534,6810,6844,6852,7035,7043,7200,7799,8510,10149,10402,11713'	2	'6846,7037'	3	'1970,6846,7037'	2	'6847,7038'	11	'638,2405,4950,5960,6747,6826,6855,7019,7184,7891,9044'
ENSMUSG00000037405	ENSMUST00000086399	Icam1	22	'1373,3340,3806,4326,5069,5577,6892,7261,7269,7491,7503,7979,8112,8684,9177,9206,9211,9216,12065,12366,12374,12393'	2	'7263,8682'	3	'5067,7263,8682'	6	'7264,7490,7978,8683,12365,12392'	5	'3629,6913,7272,7506,8680'
ENSMUSG00000064215	ENSMUST00000085065	Ifi27	7	'78,429,587,1698,2543,3760,4076'	1	'1696'	1	'1696'	1	'1697'	1	'4307'
ENSMUSG00000032594	ENSMUST00000035214	Ip6k1	86	'1556,2468,2947,3371,3379,3966,4773,6924,8508,8938,8960,9006,9014,9175,9367,11879,11885,11987,12296,12305,12565,12594,13551,13559,13567,13575,13818,14740,15097,15210,15298,15487,15710,16434,16447,16539,16951,17378,17423,18587,18738,18856,18864,18925,21071,21418,22479,23341,23519,23711,24120,24170,24213,24221,24450,25050,25058,26328,26351,26754,30252,30918,31039,31123,31427,31610,31651,31659,31900…	11	'3369,3381,9004,13561,13573,16953,18858,22477,23517,24215,35176'	12	'3369,3381,9004,13561,13573,15708,16953,18858,22477,23517,24215,35176'	24	'1555,3370,3378,8507,9005,9013,12295,13558,13566,13574,15486,16954,18859,22478,23340,23518,24216,26350,31038,31650,33474,35177,37941,39084'	33	'4776,5261,5586,5954,7690,8450,8626,9178,13578,15037,15721,16778,16958,23522,24409,25026,25041,26318,26356,26856,30905,31042,31069,31417,33451,33518,33530,35185,37945,38731,39268,40653,40857'
ENSMUSG00000025348	ENSMUST00000099112	Itga7	34	'1323,3351,3451,3628,3851,5697,5707,5718,5907,8123,8491,11005,11497,13213,13602,13801,14080,14495,14524,16880,17067,17721,17983,17990,18170,18191,19509,20899,20960,20983,21094,21599,22269,24446'	5	'3349,3453,20958,20985,21096'	7	'3349,3453,18168,20897,20958,20985,21096'	10	'3350,3454,11004,14523,17720,20898,20959,20986,21097,24445'	10	'3458,10999,13295,17724,18020,18156,20890,20990,21101,21682'
ENSMUSG00000030102	ENSMUST00000032192	Itpr1	452	'1079,1792,1994,2481,5989,6175,6516,6566,7171,7864,8019,8390,9358,9390,10512,11565,13814,13953,15278,15380,15775,16291,17239,18232,19301,22285,22832,23738,23950,24240,25971,26290,26425,27052,27680,28263,28366,28582,28811,29579,30391,30801,32131,32372,34618,34813,34828,34863,35815,36533,36791,36894,37105,37184,37743,37783,40670,42078,42086,43675,43980,44134,44487,44639,45023,45097,46137,46514,4694…	19	'42076,42088,44485,60748,94288,96347,99517,118829,123373,139788,157688,209409,213624,245517,248492,255923,284173,292072,308951'	30	'42076,42088,44485,49663,60748,75424,80178,94288,96347,99517,101374,118829,123373,139788,141187,153826,156974,157688,209409,213624,220087,245517,248492,255611,255923,282850,284173,292072,308951,335274'	57	'2480,9357,27679,42077,42085,44486,46136,46513,49152,60749,61553,68520,72022,80179,89830,92861,94289,96348,99518,100495,102935,106817,118830,123374,132414,135225,137014,139785,139793,141188,156239,157689,162954,171390,171965,194715,196476,209410,213625,215346,243207,245518,248493,255612,255924,263796,270870,284174,289761,292073,300605,300747,304304,307079,308948,333307,337058'	120	'4262,4701,5938,8588,14800,21877,24189,25635,25651,30766,33517,41484,45987,46425,46488,51131,53685,54991,55404,56868,57412,57709,57880,60774,62928,66838,67830,70654,78347,78469,80017,80044,80168,83268,83604,86074,87837,91735,92831,103996,105750,110398,119031,122258,130589,132845,133169,133247,133824,135075,136707,144637,149224,149742,157017,157686,160041,160052,160257,160289,160601,161379,162540,…
ENSMUSG00000045404	ENSMUST00000049788	Kcnk13	138	'2447,4060,4454,6064,8219,8866,9196,9444,9452,9460,9468,9476,9858,10292,11276,12630,12662,13124,13347,13555,13623,14935,15410,16004,17156,17344,17712,18102,18675,18783,19521,21595,22877,22895,22930,23201,23636,24019,25221,25463,25901,26444,26850,26956,26996,27456,28339,29786,30331,30470,30544,30873,32937,32972,33126,33298,33458,35168,36358,38886,39796,40699,41518,43760,45172,45493,46721,50346,508…	9	'9446,9458,9470,19519,32970,66617,74639,89973,91488'	13	'9446,9458,9470,19519,26954,32970,66617,69214,69226,74639,77469,89973,91488'	25	'8865,9447,9455,9463,9471,19520,25462,32971,33297,46720,51133,62268,66618,68339,70427,70959,71194,74640,77466,83666,89026,89437,89974,91489,98109'	36	'10855,11295,13538,16411,16471,19780,19894,27901,30925,33312,45559,45748,46590,46627,46737,51104,51314,57012,64148,64547,65750,66169,69234,71171,73290,78934,78968,80661,82521,82648,86054,88807,88838,89978,91867,93603'
ENSMUSG00000045404	ENSMUST00000049788	Kcnk13	138	'2447,4060,4454,6064,8219,8866,9196,9444,9452,9460,9468,9476,9858,10292,11276,12630,12662,13124,13347,13555,13623,14935,15410,16004,17156,17344,17712,18102,18675,18783,19521,21595,22877,22895,22930,23201,23636,24019,25221,25463,25901,26444,26850,26956,26996,27456,28339,29786,30331,30470,30544,30873,32937,32972,33126,33298,33458,35168,36358,38886,39796,40699,41518,43760,45172,45493,46721,50346,508…	9	'9446,9458,9470,19519,32970,66617,74639,89973,91488'	13	'9446,9458,9470,19519,26954,32970,66617,69214,69226,74639,77469,89973,91488'	25	'8865,9447,9455,9463,9471,19520,25462,32971,33297,46720,51133,62268,66618,68339,70427,70959,71194,74640,77466,83666,89026,89437,89974,91489,98109'	36	'10855,11295,13538,16411,16471,19780,19894,27901,30925,33312,45559,45748,46590,46627,46737,51104,51314,57012,64148,64547,65750,66169,69234,71171,73290,78934,78968,80661,82521,82648,86054,88807,88838,89978,91867,93603'
ENSMUSG00000029162	ENSMUST00000031053	Khk	9	'959,1031,1873,2171,2215,2224,4207,4552,6682'	1	'2173'	1	'2173'	1	'2174'	4	'1876,1884,2056,2178'
ENSMUSG00000024063	ENSMUST00000024857	Lbh	29	'4759,4779,6168,6236,6300,6674,6828,7473,8572,9569,9824,10229,10275,10555,10724,11457,11511,11552,11810,11878,12810,12864,14030,14786,15938,16960,21903,22510,22711'	0		3	'6672,14028,16958'	3	'6299,11456,11877'	6	'2469,5809,6670,10391,13690,18119'
ENSMUSG00000021190	ENSMUST00000021607	Lgmn	48	'784,966,1270,1644,3561,3599,4957,5604,8142,8736,8829,9491,12217,13931,13946,14302,15243,15639,15715,16427,16540,17137,17176,17189,18121,18512,18697,18822,19241,19457,20799,21798,23785,24365,26387,27739,28151,32803,32917,34073,34708,35610,36333,36763,36776,39057,41877,44435'	1	'13933'	4	'13933,13944,15713,32801'	12	'783,1643,13934,14301,15638,15714,18825,19456,21797,32802,34072,36762'	14	'2054,2069,8122,14135,14305,15642,21507,25565,25571,25590,34530,35575,39060,45668'
ENSMUSG00000030029	ENSMUST00000101126	Lrig1	127	'1249,2660,3132,3199,3654,4353,5378,5785,7034,7522,7804,8495,8828,8905,9368,10506,10522,11438,11486,11540,11790,13514,14545,15916,16866,17520,19277,19454,19819,20268,20558,21509,22053,22239,23335,23868,25069,25422,26801,27278,27683,28006,28693,29195,29203,29211,29539,29551,29563,32137,32663,33875,33966,33973,35015,35334,35346,35377,35402,37042,37307,37315,37389,37608,38780,39991,40128,40360,40411…	10	'4355,11436,29197,29209,29553,43195,65899,65911,65923,95497'	13	'4355,11436,17518,29197,29209,29553,32135,43195,65899,65911,65923,71524,95497'	26	'1248,4356,11437,14544,17519,20267,27277,29198,29206,29554,32136,35376,37306,37607,39990,40127,43196,63592,65900,65908,65916,65924,65932,72693,91922,95498'	38	'2350,2356,2874,5805,8824,8895,8901,14511,14615,16930,17162,17414,19626,19632,19638,19707,22018,23234,26507,28388,29572,32556,33000,34509,36272,36723,37032,37190,38558,40407,40970,48992,56496,62952,65894,88997,91946,94614'
ENSMUSG00000036278	ENSMUST00000040261	Macrod1	92	'3910,5279,5949,8930,13400,13658,13774,14389,16173,17210,18203,18220,21614,21630,22696,24564,27280,27323,27470,27578,28261,30700,30714,32773,33736,33916,35255,35736,36023,38141,41131,50365,51192,53291,55756,56719,60273,63126,64717,64736,66458,66478,68653,68923,69945,70098,70540,70590,72549,74149,76713,77782,78081,81532,81606,84670,85048,85725,87040,87071,88581,90950,92587,93190,93357,93379,99016,…	6	'13398,63124,66476,107979,116138,126082'	7	'13398,18205,63124,66476,107979,116138,126082'	12	'13399,17209,18206,18219,27577,30713,63125,66477,81605,107980,116139,126083'	12	'1079,7019,7715,8800,25839,36901,42737,77025,77739,116147,120348,120366'
ENSMUSG00000032718	ENSMUST00000047443	Mansc1	36	'932,941,1189,2373,3129,3489,4105,5151,5370,5392,5840,7186,7316,8026,8099,8558,9066,9285,10117,11493,11971,12311,12817,13497,13584,14956,15464,15497,16848,17123,17262,17843,17869,19634,20179,20917'	5	'930,3487,5390,10115,17867'	5	'930,3487,5390,10115,17867'	8	'931,940,3488,5391,7315,10116,15463,17868'	16	'935,3483,4756,6033,7309,10120,10421,11098,11864,14374,15373,17855,19630,20687,23181,23195'
ENSMUSG00000024235	ENSMUST00000025078	Map3k8	49	'750,1465,1720,3680,3695,4169,4272,4864,4891,5004,5062,6547,6675,7184,8198,8360,8622,8673,8851,9309,9441,9544,9569,9976,10535,10969,11572,12637,13031,13621,14314,14362,14451,14926,15228,15907,16628,16807,17023,17442,17457,17476,17656,18496,19714,20987,21173,21265,21532'	0		4	'4866,6673,16626,21530'	6	'6546,6674,9308,10534,13620,14925'	6	'727,1324,1983,14212,14220,19263'
ENSMUSG00000037161	ENSMUST00000108046	Mgarp	25	'1123,2036,2042,2106,2123,2402,2410,2418,2714,3103,3111,3119,3127,3135,3307,3494,3502,3832,3840,4541,6267,6557,7855,7968,8088'	7	'2404,2416,3105,3117,3129,3492,3834'	7	'2404,2416,3105,3117,3129,3492,3834'	10	'2122,2401,2409,2417,3106,3114,3122,3130,3493,3835'	3	'2995,5862,6270'
ENSMUSG00000008540	ENSMUST00000008684	Mgst1	27	'1437,4556,4649,5131,5864,6029,6091,6742,7077,7924,8671,8731,9840,11040,11550,11794,12367,12818,12845,13207,13432,14074,14525,14548,14736,15421,16246'	0		3	'1435,7075,8729'	3	'1436,11039,11549'	7	'4227,4474,6717,7041,8916,9488,9750'
ENSMUSG00000005125	ENSMUST00000005256	Ndrg1	30	'3786,5854,5957,8347,10804,11953,12322,13632,15357,15383,16907,18570,18621,19617,20047,21877,22788,23469,23602,23761,25676,31409,33411,34617,36128,36152,36640,38178,39444,40285'	2	'16905,36642'	2	'16905,36642'	4	'16906,18620,36639,40284'	6	'14649,18644,20442,22228,27060,36647'
ENSMUSG00000005125	ENSMUST00000005256	Ndrg1	30	'3786,5854,5957,8347,10804,11953,12322,13632,15357,15383,16907,18570,18621,19617,20047,21877,22788,23469,23602,23761,25676,31409,33411,34617,36128,36152,36640,38178,39444,40285'	2	'16905,36642'	2	'16905,36642'	4	'16906,18620,36639,40284'	6	'14649,18644,20442,22228,27060,36647'
ENSMUSG00000027634	ENSMUST00000069600	Ndrg3	111	'683,1160,2311,2491,3652,4203,4309,4925,5184,5228,5436,6378,7153,8158,9922,9928,10016,10114,10377,10883,10969,11090,11301,11389,11580,12078,12276,12462,13384,13392,14656,14703,14711,16259,16521,17565,17972,18446,19602,19789,20188,20696,25285,26138,26722,26729,28499,28628,28804,28814,28825,29044,29961,31131,32282,32641,32650,32691,34714,34870,34940,35008,35136,35279,35697,38018,38352,39458,39716,3…	7	'2489,7155,13386,14705,20186,47047,55286'	9	'2309,2489,7155,13386,14705,20186,44305,47047,55286'	23	'2490,4308,4924,5183,5227,5435,7156,8157,11089,11579,13387,14706,16520,19788,20187,28498,41782,44306,47048,55287,55765,57337,60847'	45	'1852,2157,2163,2169,2175,2487,2494,2558,2719,4226,12089,13395,14714,15353,16586,17709,19264,20191,20491,21316,22219,25277,25549,26168,26174,26983,29203,29928,30275,32684,34005,36840,40383,41456,41708,45477,52364,52578,52618,52653,54150,55291,55730,58298,60851'
ENSMUSG00000007038	ENSMUST00000173269	Neu1	4	'1945,2307,3960,4604'	0		0		1	'3959'	1	'4177'
ENSMUSG00000039114	ENSMUST00000037623	Nrn1	10	'145,694,947,2530,3483,4851,5475,6350,8708,8768'	0		0		0		5	'856,2576,8185,8195,8780'
ENSMUSG00000032420	ENSMUST00000034992	Nt5e	58	'1278,1318,2362,3617,3876,4857,7038,7087,7347,7928,8583,8823,9286,9298,9396,9624,9800,9981,10087,10412,11075,11090,13671,13754,13931,15235,15470,16074,16123,16480,16873,17567,18709,18877,19129,20192,20702,22529,23537,25626,26533,28229,28396,30566,30762,31211,31313,31413,32794,32827,33305,34702,36524,36542,41152,41238,43605,44265'	3	'1316,8821,11073'	4	'1316,8821,11073,41240'	8	'1317,8822,9289,9297,11074,15234,19128,30761'	11	'4513,7966,11039,15991,18670,18682,22510,33354,39625,44721,44813'
ENSMUSG00000032565	ENSMUST00000186933	Nudt16	0		0		0		0		0
ENSMUSG00000026833	ENSMUST00000028177	Olfm1	12	'3842,3862,4079,4153,5432,6456,9534,9950,10723,10945,19556,24735'	0		0		1	'10722'	1	'11569'
ENSMUSG00000018906	ENSMUST00000093107	P4ha2	30	'1104,1454,1492,2474,3769,6333,6986,8900,9090,9814,10079,10330,10972,11864,14257,15358,15633,17621,19937,20088,20989,21904,23923,25774,25803,26463,26912,27118,27404,27654'	0		0		1	'27403'	11	'6913,8559,10775,13022,13040,14847,15369,20072,20504,25696,26819'
ENSMUSG00000034981	ENSMUST00000040576	Parm1	190	'1800,1812,1824,1929,2692,2755,3879,3936,4246,4368,5103,5270,5761,5795,5911,5986,6113,6420,6531,7042,7083,8161,9324,10332,10580,11683,13039,13351,15034,15204,15311,16391,16511,16639,18409,18503,18619,19593,19618,19689,20436,20845,20927,21261,21550,21581,21872,21958,24927,26262,27045,27165,27842,27868,28437,29202,29278,29455,30233,32029,32727,34200,34465,35629,35651,35934,38254,38502,39069,39140,3…	8	'1826,11681,16509,19687,20434,34463,83201,83213'	16	'1826,10578,11681,15032,16509,19687,20434,27043,30231,34463,42906,64937,68085,83201,83213,105440'	28	'1803,1811,1823,6419,9323,11682,16510,18502,19688,20435,34464,38253,42907,57711,77646,77672,77778,81257,83198,83206,83214,86790,100108,101817,102894,105441,108001,108422'	43	'6129,11679,12381,25786,27192,40381,58224,59025,60105,64935,68169,68528,74154,77643,77692,77699,77713,77723,77757,77782,77882,77896,81177,81279,81639,83218,85510,86787,90071,94364,94789,96642,100677,101656,101719,101725,101731,101737,101743,101749,102103,102739,108441'
ENSMUSG00000025237	ENSMUST00000026267	Parp6	60	'652,1485,2453,2501,2576,3153,3982,5050,6799,6834,7663,7710,7764,8240,8574,9208,9366,9423,9444,9462,9496,9976,10011,11947,12022,13714,14540,14590,14657,15130,15965,16393,16580,16593,16844,16891,17234,17541,19008,19929,20096,20190,20751,21481,22258,22969,23073,23143,23289,23298,23928,25106,26628,27081,27468,29407,30349,31501,31722,32428'	5	'3984,16578,22967,26626,29409'	7	'2574,3984,16578,16889,22967,26626,29409'	13	'2575,3985,7662,9207,11950,16579,16890,20189,22257,22968,26627,27080,29410'	23	'1869,2477,3583,9211,9474,9933,10483,13041,13796,14429,16587,17237,17451,23030,25131,25385,26635,27067,29414,30169,30177,31249,32596'
ENSMUSG00000044254	ENSMUST00000049507	Pcsk9	22	'997,1889,3616,5135,7714,8182,9484,10967,12238,12898,12926,13353,13793,14602,14966,15905,15960,16002,16350,18934,19939,21918'	1	'15958'	2	'15958,16000'	3	'5134,15959,21917'	4	'10810,12099,15956,21942'
ENSMUSG00000020388	ENSMUST00000018755	Pdlim4	10	'1730,2863,3425,4038,4360,7800,10470,10615,11869,11886'	0		0		2	'11868,11885'	2	'8283,11880'
ENSMUSG00000020893	ENSMUST00000021271	Per1	4	'5058,5904,9809,10750'	1	'10748'	1	'10748'	1	'10749'	2	'3477,9719'
ENSMUSG00000030413	ENSMUST00000032573	Pglyrp1	3	'3247,4832,5330'	0		0		2	'3246,5329'	1	'563'
ENSMUSG00000025791	ENSMUST00000102783	Pgm2	41	'1564,2925,3393,5683,8452,8496,9136,9316,10243,10296,10376,10699,10887,12697,13575,14476,14822,15225,16589,19054,19142,19235,19401,19893,19901,20955,21983,22423,22450,22468,22815,22826,22850,23602,23830,24080,25088,27886,27894,28967,30387'	1	'27892'	1	'27892'	7	'5682,9315,13578,14475,22422,22849,27893'	16	'1771,6071,7420,9319,9327,9339,10218,16289,19281,22163,22176,22853,24136,26511,26517,30442'
ENSMUSG00000066043	ENSMUST00000102568	Phactr4	140	'1148,1918,2065,2310,3661,3682,4438,4458,5608,5681,5702,5710,5715,5844,6225,7782,7832,8154,8524,8559,8696,8746,8779,9308,9756,10081,10220,11226,11365,12939,14057,14263,14271,14790,14823,15159,16074,17611,17971,18266,18359,18469,18613,18914,18996,19751,20639,22116,22284,23634,23678,24670,25260,26926,26934,27574,27954,28484,28534,28542,28869,29062,29145,29327,29607,29807,29815,29920,30185,30684,312…	28	'1920,3684,5679,5704,14265,15157,17973,18611,19749,26928,29813,32558,35877,37122,37134,37258,41580,44375,46234,49031,49254,49278,49300,49640,50605,55516,58160,61004'	29	'1920,3684,5679,5704,14265,15157,17973,18611,19749,26928,29813,32558,35877,37122,37134,37258,41580,44375,46234,49031,49254,49278,49300,49640,49649,50605,55516,58160,61004'	41	'1921,3681,5680,5705,7781,8523,9755,11225,14266,15158,17970,18612,19750,22119,26929,26937,28541,29144,29814,32559,35874,37123,37131,37139,37259,41577,44376,46235,49032,49255,49267,49275,49283,49301,49641,49650,50606,55275,55517,58161,61005'	58	'3689,5847,9574,9765,11853,12421,12790,12861,12867,13006,14274,14911,15125,15699,17978,17988,18616,19745,19871,21812,22291,27098,29269,29380,29388,29822,32152,32551,32563,32903,37143,41585,42865,44388,45357,45940,46154,48988,49026,49305,49469,49475,49645,50603,50610,52212,55309,58169,58371,58623,59576,61009,61197,61390,61509,61515,61524,65091'
ENSMUSG00000057457	ENSMUST00000079945	Phex	619	'909,1152,1759,2074,2668,3080,3840,3883,3909,5110,5218,6088,6456,6679,7131,7139,7147,7155,7163,7794,8885,9185,10371,10817,11471,12256,12308,12880,12888,13127,13699,13916,14086,14096,15319,15413,15509,15682,16031,16562,16939,17036,17818,18902,19288,19473,19482,19877,20037,20110,21123,21159,21658,22218,22235,22418,22426,22934,23237,23833,24557,24710,24767,25419,25539,25674,26376,26794,26992,27022,2…	37	'7133,7145,7157,12882,14084,17816,22416,25537,25676,35451,35649,39828,39840,39852,51194,51206,51218,51230,60517,67962,104493,110937,114405,118263,119311,124773,125616,169184,182136,182381,191273,197849,205415,205465,205865,218830,247214'	60	'3881,7133,7145,7157,12882,14084,17816,22237,22416,25537,25676,35451,35649,39828,39840,39852,49492,51194,51206,51218,51230,60517,67541,67962,91761,104493,106053,110141,110937,114405,118263,119061,119311,123036,124773,125616,145529,161231,169184,182136,182371,182381,187337,189358,191273,192079,197849,199061,205415,205465,205865,209739,217328,218830,228640,238046,238319,239454,240649,247214'	110	'908,5109,6087,7134,7142,7150,7158,12883,14085,15318,17817,19876,22417,22425,23236,25418,25538,25677,28859,35452,35650,39829,39837,39845,39853,39861,41378,42566,42849,46555,49493,51195,51203,51211,51219,51227,51235,55815,57582,60518,60526,66886,67963,68379,70204,74116,74128,78885,83195,87488,87521,87891,97269,98500,102832,104494,110938,114406,118264,119312,119339,120799,124451,124774,125617,12873…	210	'6091,9054,12811,12891,14080,17721,22189,25542,25603,33525,35460,35654,35691,38334,38934,40343,43051,46197,46288,46309,46446,46503,46726,47352,48105,48955,49490,52954,54260,54363,54664,55812,56116,56669,56966,57138,58345,58757,59110,61769,63565,64497,66007,66045,66412,68214,68383,68569,73816,74510,74565,76682,78337,85673,87023,87255,87443,88731,89775,91571,91929,91939,92806,94351,95675,96082,9726…
ENSMUSG00000034614	ENSMUST00000045153	Pik3ip1	10	'4,5227,5761,8090,9024,9156,9970,9979,10658,11796'	1	'9968'	1	'9968'	1	'9969'	1	'9182'
ENSMUSG00000041957	ENSMUST00000039408	Pkp2	105	'3126,3410,3608,4522,4574,4747,4913,5000,5020,5463,5615,6468,7513,9770,10101,10965,11153,12376,13275,14911,15440,15446,18717,19042,19405,19970,19980,20238,20355,20798,21049,21076,21308,21560,21688,22609,24269,24755,24762,24772,24926,25606,26051,26297,26710,27165,28822,29273,29304,29832,30673,32005,32086,33835,33876,33903,33941,34469,36337,36775,37865,39509,39723,40111,40349,40973,41079,41101,4110…	5	'21686,39507,44659,54460,56202'	7	'4520,21686,34467,39507,44659,54460,56202'	12	'19041,19969,21687,36774,39508,44660,46383,50286,51318,54461,56203,57315'	38	'1178,4382,5665,5673,5679,6181,8365,13240,14332,14761,16352,18700,19243,19292,21090,23993,24786,24929,29651,32529,33879,34465,36536,39421,39928,40908,42232,50279,50795,51174,53257,53695,56761,57038,57514,58084,58407,58820'
ENSMUSG00000032374	ENSMUST00000160359	Plod2	163	'1732,2515,2842,3134,3216,3427,3488,3653,4178,4670,5183,5304,6112,6695,7472,8219,8358,9117,9156,9269,9322,9329,9399,9443,9473,10262,10485,11255,12060,12173,12658,12788,13180,13202,13779,13965,14277,14672,14957,15247,15629,16747,16937,17252,17960,18492,18911,19275,19585,19669,19837,20019,20716,20780,21691,21865,22089,23141,23222,25129,25135,25210,25839,26529,26670,26848,26968,27641,27834,28000,283…	6	'5306,10260,10483,13200,57983,59793'	14	'5306,10260,10483,13200,13963,14670,20778,23139,29148,36830,36933,37449,57983,59793'	27	'5307,10261,10484,13201,15628,17959,21690,23221,25134,27833,27999,34071,38643,43820,50032,50988,54678,56180,57984,57992,59196,59647,59794,60532,62468,65199,65328'	52	'1276,1735,3034,5311,8989,10304,14493,15063,15632,18486,19967,20077,20307,20776,25138,26823,27755,29505,29511,30014,30153,31377,31936,33684,35562,35606,35646,37289,37941,38484,38727,38749,40426,41231,42833,43928,45665,46791,47445,47466,50106,50162,51989,54046,54378,55492,57968,59019,62449,64161,64379,64671'
ENSMUSG00000036986	ENSMUST00000085673	Pml	41	'1039,1067,1415,3235,3252,3274,3836,6056,6122,6130,7851,8561,10808,11076,11090,11277,11981,12376,12384,12392,12652,12732,13891,13927,14079,14099,15473,16095,18157,18332,18340,18560,20348,21222,24639,24846,25841,26318,26340,30054,30437'	8	'12374,12386,13889,13925,14081,14097,18334,21224'	8	'12374,12386,13889,13925,14081,14097,18334,21224'	14	'3234,3251,6121,10807,12375,12383,12731,13890,13926,14082,14098,18331,18339,21225'	21	'1042,1070,1371,1666,1672,1726,2912,3104,10219,10584,11287,12874,13911,13921,14095,14754,18168,18343,18612,21229,30838'
ENSMUSG00000018659	ENSMUST00000153896	Pnpo	11	'151,308,413,572,619,1162,1774,1782,2446,2692,3816'	1	'1776'	1	'1776'	1	'1777'	2	'1435,1785'
ENSMUSG00000036528	ENSMUST00000098134	Ppfibp2	199	'1696,2136,3284,4479,4546,5818,5841,6991,7125,7920,8956,9911,9923,9986,9999,10618,11663,14459,14918,15311,15910,16100,16112,16254,17139,19240,20075,20226,21167,21940,22747,23289,24624,24713,25675,25701,26256,26359,26433,28812,29182,29287,30120,30562,33660,34217,34356,34383,34518,34703,36317,36559,36785,37578,38172,38426,38434,39026,39050,39392,39507,39776,40597,41218,41947,42708,43108,43552,44225…	5	'92257,102453,109156,109168,113274'	11	'8954,10616,25673,34215,92257,102453,109032,109156,109168,113274,114335'	29	'10617,16111,23288,25674,34216,34517,44224,50123,50988,59194,64528,72426,75092,79454,79927,92258,93927,95613,102454,103965,109157,109165,109173,109489,112237,113275,126235,131560,138032'	51	'6563,7676,8952,9050,25810,26040,29607,33380,33663,35141,39510,43621,46960,48675,50669,53306,55650,55716,55997,56935,58608,64532,67467,68740,71440,72203,74266,76024,82772,85166,91769,93924,95185,106876,109103,109559,112893,113255,113261,113267,117953,118166,122549,124232,126458,127045,129061,129270,130400,131974,132102'
ENSMUSG00000037826	ENSMUST00000042766	Ppm1k	82	'121,828,2252,2371,2414,2776,4051,4062,4375,4496,5329,5454,5623,6448,7889,8038,8519,9566,9699,9747,9926,10115,10829,10887,10939,11825,11855,13401,13497,13790,14043,14083,14333,14346,14591,14644,14706,14878,14945,14990,15060,15078,15148,15364,15474,15483,16391,16522,16593,16838,17723,18421,18438,20105,20234,20702,20950,20981,22132,22192,22222,22398,22543,22561,23373,24004,24031,24262,25062,25469,2…	3	'2416,4060,22220'	5	'2416,2774,4060,22220,28225'	14	'2251,2417,2775,4061,9925,10114,13400,14590,15363,22221,22542,22560,25506,26122'	16	'2421,6648,7204,7819,9390,10198,12797,14612,14898,16387,20953,22741,23151,23750,27944,28162'
ENSMUSG00000040435	ENSMUST00000141691	Ppp1r15a	6	'2277,2455,2522,2803,3173,3181'	3	'2801,3171,3183'	3	'2801,3171,3183'	3	'2802,3172,3180'	1	'3169'
ENSMUSG00000040511	ENSMUST00000043517	Pvr	29	'673,1301,1496,1515,1556,2057,2121,2215,3237,3587,5410,6694,6913,7934,8376,8384,8535,8543,9408,10794,10846,11017,13260,14469,16602,16616,16708,16718,17320'	3	'3585,8537,11015'	3	'3585,8537,11015'	5	'3586,5409,8538,11016,16601'	5	'554,1539,1580,3581,5584'
ENSMUSG00000033059	ENSMUST00000045441	Pygb	41	'2521,3491,4529,5928,6095,6928,6938,6951,6961,7516,7803,10579,10864,11689,12382,12731,12794,13273,14478,15973,16734,17294,17542,17613,18509,19121,19961,21202,21210,23134,23857,24261,24319,24766,26225,26971,32358,33333,34835,38734,41071'	6	'3493,6926,10581,12729,12792,21200'	6	'3493,6926,10581,12729,12792,21200'	10	'3494,6927,6950,10582,12730,12793,19120,21201,23856,34834'	10	'2959,3498,6924,7024,12426,17873,20132,26846,34261,34794'
ENSMUSG00000021069	ENSMUST00000161083	Pygl	46	'808,2117,4776,5412,5867,7073,7202,7931,8655,9695,10119,10968,11339,11669,12939,14430,14657,14670,14687,15193,15853,15985,17090,18618,18904,20994,21144,24916,25016,25883,26090,26554,27580,27589,28679,31327,31349,32029,35086,36648,37683,38226,39660,39673,39688,40213'	1	'11341'	2	'11341,14685'	9	'7072,11342,12938,14429,18617,25015,25882,28678,39687'	22	'6829,7566,9453,11346,15693,15789,22480,27203,27387,28682,30880,33169,33175,33181,33187,33193,36032,37240,39352,39676,39961,40315'
ENSMUSG00000024084	ENSMUST00000040789	Qpct	83	'979,1034,1391,2176,2770,3127,3148,3156,3531,3788,4788,5413,5635,5936,5959,6083,6145,6291,6680,7178,7286,7964,7977,8129,8457,8847,9197,9886,11598,12346,12699,12751,14144,14188,14223,14380,14539,14674,15083,15522,15755,15802,15831,16188,16277,16607,17499,19247,20457,20566,20836,20843,20863,20880,20905,21171,22962,23243,23768,23794,24026,26197,27442,27580,27734,27754,28096,28112,28263,28872,33215,3…	3	'3150,15829,28870'	6	'3150,8455,14186,15829,20878,28870'	11	'3126,3147,3155,6294,14379,15830,16606,20862,20879,20904,28871'	31	'6714,7838,9107,10011,12740,12774,15342,15444,19226,20850,20876,20885,20910,21092,21109,23135,23144,24351,27807,28175,28866,29920,30013,30048,30082,31543,32216,32638,32758,32885,38205'
ENSMUSG00000019066	ENSMUST00000122211	Rab3d	3	'6144,6710,10258'	1	'6708'	1	'6708'	2	'6709,10257'	0
ENSMUSG00000027347	ENSMUST00000102534	Rasgrp1	88	'1011,1555,3431,4005,5617,6631,9192,10043,10165,10632,10651,10994,12575,12679,12765,12806,13712,14408,14678,15504,16407,18378,18908,21347,22967,22982,23466,23708,23821,24342,25016,25069,25496,25816,26520,27522,27604,27951,28537,29455,31682,32362,32426,33620,33635,34726,34733,34806,35270,36738,37439,38066,39844,39871,39895,39996,40056,40507,41575,41908,42701,42930,43624,43890,44371,45256,46395,470…	0		4	'1553,5615,12767,57297'	8	'5616,12764,23707,36737,37438,39894,57298,62979'	39	'7121,8313,8401,10820,11551,12755,14811,14836,15091,17419,19467,21735,22594,22952,24531,24538,24690,24994,26426,27101,27397,27567,31160,31582,35622,37435,37513,38151,40926,41635,41650,48740,48809,55731,59591,61422,62349,62945,62956'
ENSMUSG00000022018	ENSMUST00000022595	Rgcc	21	'1431,1909,2279,3789,3797,3805,3813,4037,4613,5014,5086,5177,6156,7783,9162,9464,9649,9711,10234,10790,12779'	4	'1907,3787,3803,5012'	4	'1907,3787,3803,5012'	5	'1908,3788,3804,4036,5013'	4	'1311,1912,4077,5307'
ENSMUSG00000032238	ENSMUST00000034766	Rora	990	'1420,1821,1999,2466,4139,5570,5611,6625,6876,7888,8186,8221,9912,11064,11125,11144,11164,11442,11972,12212,12717,12792,14868,15461,15576,16316,16507,16789,18822,20586,20610,20621,21036,21240,22632,23508,24312,24483,24574,26578,27409,27942,28087,28103,28219,28265,28297,30149,30255,30655,32216,32621,33850,34158,35158,36283,37152,39445,40000,42597,44385,44887,44898,45404,45440,45547,46071,47471,481…	36	'1418,39443,49025,65829,65844,67813,90278,91886,119890,124995,150620,151183,157437,180266,194988,195000,266339,267566,297275,312680,342181,370625,374359,398982,457296,471723,493122,500045,536339,560539,560550,560562,594195,663817,675404,727653'	75	'1418,11146,28217,39443,49025,65829,65844,67813,90278,91886,119890,122398,123325,124995,142537,145750,149467,150620,151183,157437,162159,171522,179047,180266,194988,195000,216415,235243,246344,266339,267566,271387,275617,297275,297569,306417,312680,327252,328913,336932,342181,352864,370625,374359,398982,400625,406721,410992,424841,457296,471723,479747,493122,494013,500045,531083,531508,536339,546…	151	'1419,6624,11124,11147,11163,15575,20585,39444,39999,44886,45403,48917,49026,50452,52820,57818,63537,65397,65830,65838,65845,67814,70471,70513,72587,78058,86464,90279,91887,93174,94368,97207,97554,103501,117317,119891,119899,123326,124996,125003,136570,142538,145751,149468,150621,151184,151660,153863,157438,167315,168444,169999,173973,180267,181888,185279,190930,194989,194997,200851,203493,205004…	238	'3630,5150,6886,6892,6898,6904,8169,11614,12968,19939,21924,22536,33670,34069,36279,39264,46550,47746,49177,49183,55084,58756,65075,65782,65842,69404,73985,74239,74668,75262,77643,78633,81487,82726,87216,87659,88079,93197,93207,93857,95432,97428,97933,101404,110496,110504,110563,111328,115096,119620,119903,120619,122027,122853,124993,125000,125007,125788,135612,138696,142562,143570,145746,149395,…
ENSMUSG00000015846	ENSMUST00000077257	Rxra	39	'900,2056,3838,5514,6114,6263,6384,7041,12927,14838,16354,17940,20349,22382,23122,24095,25765,30185,31702,33644,35292,35993,37885,39310,40825,41132,50242,54044,55173,61500,61933,62004,68946,69091,70292,71268,75878,80908,84441'	0		0		4	'35992,61499,69090,71267'	10	'12923,12997,14171,14571,30294,30647,38411,58948,84497,84506'
ENSMUSG00000046480	ENSMUST00000060125	Scn4b	12	'1423,2702,4869,5326,6093,6289,7051,7266,10388,10670,13857,15676'	0		0		3	'1422,2701,13856'	0
ENSMUSG00000027456	ENSMUST00000028950	Sdcbp2	21	'886,1779,2556,2881,4857,4992,5024,5867,6029,7522,8927,8935,8955,9928,10652,11125,11740,13084,13361,13396,17372'	3	'8925,8957,10654'	4	'8925,8937,8957,10654'	4	'8926,8934,8958,10655'	2	'8962,10659'
ENSMUSG00000045954	ENSMUST00000051572	Sdpr	29	'1520,1803,1817,2646,3549,3639,4194,4391,4476,4554,5117,5713,5805,6603,6810,7154,7467,7619,8223,8719,8736,9675,9691,9832,9860,10450,12576,12760,13409'	0		1	'13407'	4	'4390,4553,6809,13408'	9	'2287,5499,5709,6617,10505,11488,13070,13086,13464'
ENSMUSG00000064373	ENSMUST00000159216	Selenop	31	'660,1267,1280,1359,1445,1665,1961,2711,2771,3575,4348,4471,4884,5912,6019,6610,6646,6850,6861,6952,7094,7123,7143,7227,7321,7427,7825,8793,8865,8945,9341'	0		1	'8791'	2	'4883,7320'	10	'311,404,1878,2056,5106,5566,5728,6001,6015,8003'
ENSMUSG00000020669	ENSMUST00000142693	Sh3yl1	109	'327,1778,2477,2599,3600,3693,3730,4393,4870,4897,5012,6185,6226,6254,6404,6795,8779,8793,9082,9111,9455,11097,11255,11870,12457,12522,13445,13682,13783,13790,15022,15094,15482,16183,16266,16324,16900,16962,17169,17298,18500,19080,19139,20081,21056,21199,22562,23238,24857,24871,25502,25668,26385,26675,27257,27552,27876,28851,28873,30290,30569,31101,31235,31304,31432,31438,31444,31485,31688,33096,…	4	'8781,19137,33094,44350'	7	'8781,8791,19137,33094,34386,44350,46242'	19	'3692,4392,8782,8792,9110,15093,19138,20080,31100,31437,33095,34387,35445,40494,41563,43479,44351,45093,48103'	40	'4176,7152,8429,8562,8579,8586,8786,9027,9264,10036,10199,12804,14900,16426,18210,19133,20084,25650,25662,31246,34116,34354,34369,34384,39750,40031,40236,40444,40539,41040,41312,43354,44348,45418,45572,46240,46581,46587,47163,47732'
ENSMUSG00000044461	ENSMUST00000053949	Shisa2	8	'1735,2354,2511,2540,3174,3191,4036,6074'	1	'3189'	1	'3189'	1	'3190'	6	'3468,3801,5318,5414,5443,6364'
ENSMUSG00000018900	ENSMUST00000019044	Slc22a5	43	'1231,1489,1917,2299,4084,4736,6158,6219,7087,7584,9150,9458,9672,9900,9908,9964,9972,9980,9988,9996,10006,12778,13168,13313,13517,13725,13823,13971,14389,14745,14772,14934,15195,15250,16864,17784,18750,19253,19780,20031,22919,23494,24560'	6	'2297,9898,9978,9990,13166,23492'	6	'2297,9898,9978,9990,13166,23492'	10	'2298,9899,9907,9979,9987,9995,10005,13167,14388,23493'	11	'4379,10724,11286,13175,13320,13549,13826,14730,15234,16611,20451'
ENSMUSG00000025993	ENSMUST00000027137	Slc40a1	49	'1689,1974,2176,2495,2511,2522,2751,2756,3028,3125,3137,3261,3400,3415,3445,3588,3718,3803,3844,3918,4031,4990,5053,5164,5329,6116,6306,6450,7078,7431,8423,8541,8664,9704,10438,10456,11203,12240,12321,12649,12812,12828,13037,14794,15232,15382,15412,16497,16688'	0		3	'2493,2520,7429'	7	'2521,3260,3843,4030,6115,15381,16496'	12	'2481,2491,2518,4954,5332,5347,5833,7516,7745,9824,12883,16500'
ENSMUSG00000007034	ENSMUST00000173664	Slc44a4	9	'1710,5644,6189,7881,9224,10200,11351,15162,15456'	2	'7883,15160'	4	'5642,6187,7883,15160'	4	'6188,7884,15161,15455'	7	'2463,10888,10913,10919,14416,15121,15875'
ENSMUSG00000026435	ENSMUST00000027695	Slc45a3	8	'5238,9336,9344,11060,11687,11692,11699,12264'	3	'9338,11697,12262'	3	'9338,11697,12262'	4	'5237,9339,11698,12263'	4	'8668,9347,11695,12283'
ENSMUSG00000029650	ENSMUST00000031655	Slc46a3	20	'675,4159,4701,5926,6440,6454,6909,8589,9860,10520,11351,11425,12850,13511,13542,13550,13706,14047,15037,15513'	2	'13509,13540'	2	'13509,13540'	4	'4158,13510,13541,13549'	6	'4162,4507,4739,8349,13514,13709'
ENSMUSG00000031297	ENSMUST00000113710	Slc7a3	4	'2307,2315,5362,6193'	1	'2305'	1	'2305'	2	'2306,2314'	2	'1549,4361'
ENSMUSG00000038963	ENSMUST00000038225	Slco4a1	6	'737,1497,1508,1869,8341,13863'	0		0		1	'1507'	0
ENSMUSG00000045667	ENSMUST00000108500	Smtnl2	16	'638,2311,2845,3176,3452,4264,10816,13368,16145,18578,18775,21238,21382,21426,21528,21658'	0		1	'16143'	1	'21237'	3	'18778,19453,21569'
ENSMUSG00000050373	ENSMUST00000173945	Snx21	2	'13,3331'	0		0		0		2	'2107,2747'
ENSMUSG00000037379	ENSMUST00000046186	Spon2	2	'3071,4025'	0		0		0		0
ENSMUSG00000021061	ENSMUST00000021458	Sptb	133	'474,1447,1778,2606,3151,3613,3926,4802,4938,5212,5288,6335,6613,6892,7633,7725,8009,8021,10137,10555,11511,11646,12079,12392,13161,13389,14718,14941,16100,16792,17027,17035,17124,21095,21374,21447,22719,23013,23664,26225,26707,28037,28606,29992,30462,32283,32581,32678,33204,33632,33936,35840,36247,37097,39739,41537,42670,42683,42748,43178,43537,44182,44542,44547,44777,45242,45593,46798,48333,510…	12	'3924,16790,17025,17037,21445,32285,42668,44180,52268,72069,105517,121803'	19	'472,3924,8011,10553,16790,17025,17037,21445,32285,42668,42681,44180,48331,52268,70160,72069,73708,105517,121803'	26	'473,3925,5287,8012,16791,17026,17034,21373,21446,26224,32286,32677,36246,41536,42669,42682,44181,52269,70161,72070,73709,93212,105518,109430,121804,126291'	36	'2499,2740,5093,9507,10994,25023,27236,32290,32525,36018,43050,43149,44147,44176,45245,47667,51082,51105,51153,51270,70026,70155,70175,70526,71453,73295,73703,83932,85938,87005,90074,92469,97103,105515,107406,117569'
ENSMUSG00000020077	ENSMUST00000160987	Srgn	44	'1285,2767,3128,3669,4022,4644,4652,4811,6747,7786,9729,11739,12045,12470,12478,14564,15718,17237,17481,20081,20845,21133,21958,22338,23370,23571,23773,25041,25679,25687,26020,27433,28352,28377,28608,29976,30194,30389,30599,32058,32691,32803,32824,33574'	5	'4020,12472,25681,29974,30391'	6	'4020,12472,25681,28350,29974,30391'	9	'4021,12044,12469,21132,21957,23570,25682,29975,30392'	18	'2276,4000,4018,12014,17151,23543,23549,23557,23565,25115,25690,27606,28544,29967,30396,32576,32851,33513'
ENSMUSG00000029534	ENSMUST00000154059	St7	396	'642,750,1438,1502,1624,2042,2510,3205,3952,4324,4372,4566,5373,5622,5738,6281,6359,6379,7343,8347,8498,8577,9588,9766,10104,11033,11761,12232,12358,12970,13066,13073,13324,13556,15082,15149,15829,16287,16636,17212,17524,18570,19650,19792,20038,20047,20693,21032,21600,21622,21775,22039,22088,22616,22695,25209,25899,26241,26709,27073,27329,27377,27547,27601,27629,28072,28103,28683,29621,29630,3008…	12	'19794,28074,32739,44122,58147,99974,105005,106812,118288,151375,161911,169169'	22	'12968,19794,28074,31800,32739,43058,44122,46710,58147,60577,84857,90323,96508,99974,103826,105005,106812,118288,141868,151375,161911,169169'	53	'1623,9765,13323,15828,19795,21621,22694,27546,28075,30348,32740,33663,43055,44123,46711,46771,52816,58148,58156,60578,61324,68188,79321,84101,85074,87018,90324,93257,98385,99975,105006,106813,110040,118289,118312,123717,125270,134065,136072,141869,145944,149408,149944,151376,151384,158452,159268,161912,169170,169197,172091,179341,185274'	122	'4331,5266,5539,7145,7766,7775,8557,9937,10804,11454,12840,14593,14779,15580,16271,19747,25173,27002,28454,28544,28885,30560,31814,33202,34947,35888,36719,38919,41031,41792,46751,48119,50479,50898,52885,54600,55875,56514,56520,56526,56532,56538,57167,62512,66471,68074,68085,70834,71373,78516,83174,83966,85008,86729,87012,87203,87476,87769,88445,89589,97658,98042,98416,99424,100033,100429,101532,1…
ENSMUSG00000024776	ENSMUST00000054956	Stambpl1	100	'975,2527,2544,2745,3886,4685,4763,5175,5457,6690,7161,7623,8358,8825,8905,9220,9390,10320,10491,10795,10871,10958,11313,11699,12018,12652,12736,13067,13798,14594,14625,15543,15638,15870,15914,16015,16084,16923,17355,18111,19516,20286,21396,22400,22428,22643,24648,24671,26884,27420,28580,29220,29551,30108,30471,30491,31784,32183,32501,32962,33398,33579,33651,33710,34293,34522,34860,35362,35647,35…	4	'6688,28578,33649,44483'	5	'6688,28578,33649,35771,44483'	21	'2744,3885,4762,6689,10319,12017,12651,13066,17354,21395,22399,22427,28579,30107,32182,33397,33650,35646,44484,47927,47956'	20	'2547,7122,9674,10855,11865,12012,13022,15676,29858,33889,34579,35641,37342,37930,43203,44492,46243,47406,47747,47920'
ENSMUSG00000047963	ENSMUST00000050952	Stbd1	1	'1095'	0		0		0		0
ENSMUSG00000031015	ENSMUST00000033325	Swap70	114	'1179,1192,1639,1685,2881,3021,3429,3920,4483,5012,5243,5952,6225,6458,6968,7387,7556,7579,7723,7801,8038,9140,9878,10728,11107,11279,11497,14001,14267,14288,14330,14356,15252,15518,16294,17581,18297,18508,18634,18656,18938,18956,20023,20145,20311,21130,21796,22813,24143,24490,24535,24585,25375,25928,25961,26008,26034,26299,26721,26784,27656,28902,29175,29705,30439,31057,31159,31408,33553,34136,3…	4	'5241,25373,50143,56907'	7	'5241,7554,25373,50143,51441,56907,60789'	21	'1638,3020,5242,6967,11496,18507,18955,21129,25374,25960,26783,40981,41924,41975,43074,49938,50144,53561,56908,58965,61616'	34	'1577,1702,3443,3923,5817,6489,7195,7368,7575,7874,11470,12972,14165,17637,18923,20044,24209,24227,24754,25378,25714,27430,38971,40124,42596,43009,43577,43709,44796,44963,46201,48140,49895,55274'
ENSMUSG00000032289	ENSMUST00000098660	Thsd4	719	'1322,2618,4569,4832,5828,9863,10359,11173,11599,11612,11723,12108,12522,14193,14379,14770,14912,14919,15015,15111,15230,17044,17196,18664,22267,22297,22542,23151,23419,23470,24828,25735,26642,27496,29203,29714,30179,30598,31008,31626,32314,32673,33725,34771,34810,34907,35635,36621,37877,38251,38267,38416,39722,39919,40714,40720,40928,40974,43324,43332,43340,43348,43356,43696,44314,44618,45344,45…	25	'9861,43326,43338,43350,73117,96097,117544,121692,178239,180179,180191,180203,180215,192099,253293,256031,300809,319812,352473,362493,376282,463017,486747,515410,532358'	46	'9861,14768,26640,43326,43338,43350,48097,63089,73117,75729,83048,96097,102205,117544,121692,158003,172963,178239,180179,180191,180203,180215,188732,191583,192099,223444,253293,256031,280908,300809,319812,352473,353060,358614,362493,375184,376282,391548,428324,463017,482332,482649,486747,502760,515410,532358'	108	'9862,10358,14192,17043,34770,38266,43323,43331,43339,43347,43355,48098,62790,73108,73118,73840,86208,86426,95406,96098,103094,106049,108595,110433,115734,117541,121693,124510,133198,134757,134782,142969,164051,171845,173451,178240,180180,180188,180196,180204,180212,180220,187264,192100,192167,192279,219291,223445,228364,253294,253625,256032,258991,261919,272022,272141,279521,279536,280909,294949…	214	'1182,1238,7745,10252,11719,18286,20393,22270,22561,22878,26638,26758,27968,29975,30029,30549,31686,31796,33257,39124,39960,40336,42130,43725,48127,54975,63334,64189,67022,67675,67798,68016,73112,73319,74195,77290,80236,81605,88949,91698,93283,95941,98623,100653,100962,101016,102203,102346,107048,109993,112227,114993,117549,117595,119656,120707,121234,131380,133202,135127,135143,135149,138143,139…
ENSMUSG00000038217	ENSMUST00000043598	Tlcd2	0		0		0		0		0
ENSMUSG00000048503	ENSMUST00000061833	Tmem136	16	'1608,1676,1684,1937,1945,2749,3154,3712,4210,6295,6301,6415,6880,7579,7587,7856'	3	'1678,1939,7577'	3	'1678,1939,7577'	5	'1675,1683,1940,7578,7586'	5	'1948,2601,4131,6843,6876'
ENSMUSG00000046157	ENSMUST00000056660	Tmem229b	72	'1904,2071,2306,3757,4343,4459,5098,5793,7565,7757,7776,7917,7925,8185,8702,8792,9011,9041,9364,9861,10024,10035,10067,10396,10837,11025,11353,11822,11994,12490,13721,13846,14649,14741,15269,16603,16623,17231,20166,20174,20919,22142,22345,22505,22753,25125,25225,27106,27244,27297,27850,28401,28795,30326,31373,32608,32728,33370,35224,35967,36059,36673,36706,36720,37470,37784,38020,39482,40105,4050…	5	'5096,7919,20168,22144,36704'	6	'5096,7919,17229,20168,22144,36704'	10	'5097,7775,7920,10023,10034,13720,20169,22145,36705,45180'	17	'5770,6240,7616,7760,7928,10038,14040,19211,20177,25244,28358,28845,28880,30917,32844,43664,44428'
ENSMUSG00000027506	ENSMUST00000120143	Tpd52	130	'2151,2429,2451,2457,2994,3132,3580,3670,3690,4243,5173,5293,5467,5547,6517,6547,7289,7360,7401,8266,8311,8866,9053,9220,9530,10220,10464,12548,13204,13453,13550,13676,15237,15268,15278,15373,15381,15392,15538,15727,16179,16187,19012,20309,20658,21048,22174,22804,23633,24284,24800,26298,26632,27705,28027,30473,32673,34806,35458,36445,38552,43732,43939,43947,44083,44091,44290,44298,44498,44553,447…	8	'16181,20307,43941,44292,61948,61960,74336,77863'	17	'3130,3578,7287,8313,13206,15280,16181,20307,43941,44292,47284,59032,61079,61948,61960,74336,77863'	25	'2456,7288,8310,15267,15380,16182,16190,20308,20657,24799,43938,43946,44090,44293,55481,59033,61949,61957,61965,62728,68158,70308,74337,75140,77864'	41	'6114,6550,13456,14298,15329,15348,15445,16194,16728,20303,20746,23322,23333,24385,27334,29242,29649,30040,32086,32094,38252,38307,43918,43950,44094,44301,52100,60889,61400,61943,64419,66818,69849,70288,70951,72556,74341,76502,76712,77235,77643'
ENSMUSG00000002043	ENSMUST00000129808	Trappc6a	9	'1595,1625,1713,2964,3006,3373,3675,4011,4490'	0		0		1	'3005'	1	'1951'
ENSMUSG00000062077	ENSMUST00000013771	Trim54	27	'1485,3185,3477,3889,3903,4780,5794,6298,6593,7686,8167,8183,8528,11100,11252,12171,12570,13006,13032,15430,15964,18532,18575,18632,18638,18655,19067'	1	'1483'	1	'1483'	2	'1484,3184'	5	'13009,13015,13021,13968,18567'
ENSMUSG00000031431	ENSMUST00000133023	Tsc22d3	1	'3016'	0		0		0		0
ENSMUSG00000029669	ENSMUST00000031678	Tspan12	166	'2120,2208,2314,2358,3943,5240,5354,5628,6576,6597,6694,11362,11421,12602,12687,13600,13676,14043,14555,14588,14761,15466,15827,15868,15946,16253,16338,16960,17328,20143,20238,20992,21463,21598,22548,23018,23567,24550,24755,24763,24903,24920,25129,26180,28013,28025,28079,28122,29587,29725,29732,30104,30471,30505,30626,31307,31323,32128,32214,32355,32623,32740,32976,33221,33760,33912,34089,35169,3…	3	'14553,30102,75737'	10	'2206,14553,24901,30102,33219,40908,53056,54723,69595,75737'	23	'2207,2357,3942,6575,11420,14554,15867,16252,28012,28024,30103,40909,54724,59401,63115,68486,69519,69596,73291,75358,75738,78745,81019'	47	'2204,5615,10546,11554,14222,15582,18755,20128,20543,21800,22713,26832,27455,27461,27467,27473,27479,27889,30213,30219,30425,31667,33027,34379,34786,43833,44508,48531,50101,55831,60234,61187,61351,67101,68647,69523,74670,75733,77364,78371,78526,78681,79230,79243,79288,79711,80510'
ENSMUSG00000058254	ENSMUST00000115526	Tspan7	232	'1522,1533,2075,2188,2229,2444,2537,2925,3133,3162,3292,4091,4261,4595,4736,4984,5034,5330,5484,5562,5618,6051,6098,7524,8621,9096,9195,9511,9613,9757,9845,11108,11145,11452,11559,11567,11637,11830,12251,12522,13503,14446,14515,14613,14785,15030,15587,16691,17358,17423,18358,18661,19007,19130,19532,19540,19596,19819,19950,19962,21457,21564,21716,22252,22503,23397,23881,23891,23978,24422,24695,249…	8	'9098,35308,38171,74309,74496,79509,108270,108931'	11	'9098,35308,38171,45220,48724,74309,74364,74496,79509,108270,108931'	31	'3291,7523,8620,9099,9756,17422,19595,22251,25229,35309,38172,39354,45221,59585,59806,63291,70686,72395,72871,74310,74318,74365,74497,79510,82394,99870,106104,108267,108275,108932,109946'	72	'3222,3299,3485,5128,5247,6180,6384,6707,7914,10441,10849,10858,12547,14600,14843,15013,16501,17419,19506,21488,25276,26815,27579,28096,30745,33236,33607,35313,36097,38736,38774,38873,39183,39347,46996,48601,50004,50322,51146,52443,52761,55556,57760,58055,61835,67551,72200,73780,73864,74501,75240,77825,77962,78855,81237,83608,84378,84421,84995,85288,86337,88474,91861,94385,95470,97312,99856,99882…
ENSMUSG00000038393	ENSMUST00000074519	Txnip	1	'2207'	0		0		0		0
ENSMUSG00000020407	ENSMUST00000020677	Upp1	15	'1074,1991,2158,2478,2881,5039,10250,11114,12050,12399,12472,12908,13004,14754,15492'	0		0		1	'2880'	2	'10712,15797'
ENSMUSG00000030838	ENSMUST00000009667	Ush1c	26	'478,1260,1954,1980,3916,4197,4672,5564,6639,12268,14346,14362,15295,15302,16155,20607,21078,22721,24179,25847,28837,30539,30936,35238,38523,39148'	2	'6637,14344'	4	'4195,6637,14344,20609'	6	'4671,6638,14345,15294,20606,21077'	7	'3509,5582,14321,14342,16300,18240,24838'
ENSMUSG00000026696	ENSMUST00000132158	Vamp4	70	'1156,1569,1793,3282,3508,4081,4401,5078,5170,5643,5693,5707,7250,7704,7990,8276,8281,9437,9820,9906,10482,11206,12237,12435,12732,13165,13468,13666,14515,15150,15810,15988,16810,16833,16847,16871,17073,17397,18133,18479,18553,18917,19656,19772,19857,19942,20171,20496,20704,20718,20725,21295,21528,21623,21631,21722,21758,21935,22169,22600,24104,24687,26103,26590,26853,27145,27849,28163,28260,2835…	0		3	'1791,16831,16845'	5	'4080,16809,18478,21527,21934'	21	'4100,5262,6577,6880,9753,9823,9869,11505,11570,11724,12400,13188,16761,16854,20183,21634,22630,23609,23715,27161,28394'
ENSMUSG00000024924	ENSMUST00000167487	Vldlr	60	'4346,4571,5365,5604,5988,6317,6543,6649,6757,6932,6945,8242,8463,9767,10624,10778,10798,10856,11741,12056,13223,13944,14146,14397,15340,15594,15671,15837,16042,19279,20023,20166,21359,23426,24407,25157,25589,26273,27717,29435,29471,29842,29963,30005,30358,30471,31298,31368,32465,33528,33596,33615,33894,34086,35284,35295,35798,35901,36836,36853'	0		2	'20164,29469'	7	'10797,12055,14145,15339,16041,26272,34085'	9	'14737,15570,17972,20485,25437,27027,32720,34412,36002'
ENSMUSG00000018171	ENSMUST00000018315	Vmp1	186	'602,940,983,1172,1365,1461,2131,2372,2416,2527,2687,2704,3504,4208,4290,4769,4903,4997,8013,8379,8407,9157,9230,9292,9571,9805,10384,11030,11342,12247,12559,12902,13416,13833,14088,14441,14973,14985,15233,15908,17082,17297,17380,18914,19219,19291,19564,19864,19871,20420,20529,20556,20577,22775,23778,24517,25293,26104,26291,28013,28689,28697,28886,28894,31272,31870,31878,32277,33047,33165,33842,3…	12	'4995,28691,28888,46630,47460,52350,54686,57297,60688,82300,84347,88582'	20	'4995,23776,28691,28888,40856,46630,47460,52350,54686,57297,60688,63815,66595,69062,69719,70023,82300,84347,88582,90833'	37	'2415,4996,12901,14976,14984,24516,28692,28889,28897,31271,33164,39290,46101,46631,47461,50471,51049,52351,54687,55949,55961,57298,60689,62594,63816,65405,65413,69063,74526,75818,82301,82902,84348,88583,90834,93485,94341'	82	'2035,2403,2562,3384,4817,4993,5843,8507,8864,8900,10609,10615,13452,14006,14018,14151,15257,17031,18930,19809,19953,20327,21575,23191,25873,25980,28016,28700,28901,29223,30598,31881,33845,33999,34252,34345,36295,36329,36442,36869,37437,38829,39294,42064,43408,46622,47465,47787,52359,54691,55969,58027,59643,60681,61876,62014,63049,63408,63813,63848,64548,69060,70035,70273,71025,74633,74639,77877,…
ENSMUSG00000020010	ENSMUST00000020190	Vnn3	56	'397,508,1801,1827,2067,2079,3993,4525,4683,5582,6437,6796,7022,7052,7299,7531,7536,7553,7717,8019,8087,8468,8672,8896,8954,8962,9255,9513,9659,9773,9894,9984,10951,11187,11232,11694,11937,12089,12094,12803,13315,13409,13965,14079,14357,14371,14622,15005,15037,15254,15264,15549,16208,16475,17657,17674'	2	'8021,8956'	4	'8021,8956,10949,13963'	3	'8022,8957,11231'	10	'4300,4796,7451,8965,9516,10146,10534,10947,13505,15797'
ENSMUSG00000042675	ENSMUST00000106357	Ypel3	2	'1636,2583'	0		0		0		0
ENSMUSG00000034265	ENSMUST00000089185	Zdhhc14	324	'2610,4158,4545,5901,6063,7566,8011,8079,8316,8749,8813,8851,8944,9040,9094,9214,9759,10041,10515,10586,11273,11327,11360,11392,11679,11967,12472,14503,15357,16136,16153,16172,16180,17361,20692,21454,21842,22088,22639,22671,22840,24792,25241,27685,28529,29108,29925,30139,30439,31163,31542,31990,32000,32132,32141,33179,33190,33364,34102,34625,35361,35690,36567,36813,36985,38630,39348,39371,40892,4…	6	'4547,30437,102857,131931,145420,222486'	21	'4547,8747,30437,31998,52884,56011,73183,73325,73397,92869,94095,102857,107879,114444,124222,131931,136001,145420,147871,157475,222486'	40	'4544,9039,10040,11966,17364,30438,39347,50887,65174,68204,72146,73180,73253,73326,73394,74757,76218,79534,80614,85343,102858,102871,105123,124223,131914,131932,142490,145421,149883,154697,156453,157476,158831,174022,186744,222487,229718,243294,254533,257112'	89	'2782,3007,4552,7605,8831,30442,37841,39539,41122,43889,46646,50399,50984,53255,57232,60656,60680,66656,70407,73234,73245,73257,73282,73289,73314,73337,73344,76311,79582,81578,81619,81840,83972,96671,98598,105837,110651,111809,111826,111899,112911,113227,114602,115296,115882,121551,121951,123097,123869,124552,125219,125248,126689,129981,131918,135997,137592,149139,149207,152319,152367,158139,1596…
